# Supplementary material for: Pedigree-based Bayesian modelling of radiocarbon dates
Source: PLoS One. 2022 Jun 30;17(6):e0270374. doi: 10.1371/journal.pone.0270374 (PMC9246184; doi:10.1371/journal.pone.0270374)
Supplement: S1 Table — The file contains four sheets, each one with an added generation level (summarized results in Fig 5, OxCal Codes provided in S1 Codes). (XLSX) [file pone.0270374.s004.xlsx]

## Sheet: Plateau_2Gen_25err
Column1	Column2	Column3	Column4	Column5	Column6	Column7	Column8	Column9	Column10	Column11	Column12	Column13
Name	Unmodelled (BC/AD)			Modelled (BC/AD)
	from	to	%	from	to	%	Acomb	A	L	P	C
Sequence Plateau-5Gen-err25: Simulated C14 Ages
Boundary Start				-954	-547	95.449974					95.1
Phase
R_Date A1	-755	-415	95.449974	-756	-511	95.449974		99.8			99.2
R_Date A2	-771	-511	95.449974	-758	-540	95.449974		105.9			99.2
R_Date B1	-773	-540	95.449974	-766	-541	95.449974		103.5			99.2
R_Date B2	-773	-540	95.449974	-766	-542	95.449974		103.4			99.2
Boundary End				-751	-311	95.449974					95.8
Axis
Line
Sequence Plateau-5Gen-err25: Sequence
Boundary Start Gen 1				-870	-551	95.449974					95.5
Phase Gen 1
R_Date A1	-755	-415	95.449974	-756	-565	95.449974		107.9			99.2
R_Date A2	-771	-511	95.449974	-762	-572	95.449974		103.8			99
Boundary Gen 1/2				-742	-553	95.449974					99.2
Phase Gen 2
R_Date B1	-773	-540	95.449974	-746	-537	95.449974		108.5			99.1
R_Date B2	-773	-540	95.449974	-746	-538	95.449973		108.3			99.2
Boundary End Gen 2				-750	-422	95.449974					96.1
Line
Sequence Plateau-5Gen-err25: Sequence and Interval
Boundary Start Gen 1				-911	-578	95.449974					97.7
Phase Gen 1
R_Date A1	-755	-415	95.449974	-756	-580	95.449974		113			99.4
R_Date A2	-771	-511	95.449974	-764	-586	95.449974		102.2			99.4
Interval	9	49	95.449974	0	42	95.449974		90.3			99.7
N(28.5,10)	8.5	48.5	95.449974
Boundary Gen 1/2				-722	-559	95.449974					98.9
Phase Gen 2
R_Date B1	-773	-540	95.449974	-692	-541	95.449974		109.3			99.3
R_Date B2	-773	-540	95.449974	-692	-541	95.449974		109.2			99.4
Boundary End Gen 2				-705	-383	95.449974					97.4

## Sheet: Plateau_3Gen_25err
Column1	Column2	Column3	Column4	Column5	Column6	Column7	Column8	Column9	Column10	Column11	Column12	Column13
Name	Unmodelled (BC/AD)			Modelled (BC/AD)
	from	to	%	from	to	%	Acomb	A	L	P	C
Sequence Plateau-5Gen-err25: Simulated C14 Ages
Boundary Start				-816	-554	95.449974					96.9
Phase
R_Date A1	-755	-415	95.449974	-755	-527	95.449974		92.2			99.2
R_Date A2	-771	-511	95.449974	-759	-541	95.449973		108.9			99.2
R_Date B1	-773	-540	95.449974	-765	-542	95.449973		108			99.2
R_Date B2	-773	-540	95.449974	-765	-542	95.449974		107.8			99.3
R_Date C1	-774	-538	95.449974	-764	-542	95.449973		108.3			99.3
R_Date C2	-784	-540	95.449973	-766	-543	95.449974		105.6			99.3
Boundary End				-752	-447	95.449974					96.5
Axis
Line
Sequence Plateau-5Gen-err25: Sequence
Boundary Start Gen 1				-801	-559	95.449974					96.9
Phase Gen 1
R_Date A1	-755	-415	95.449974	-756	-567	95.449974		104.9			98.9
R_Date A2	-771	-511	95.449974	-760	-571	95.449974		104.9			98.9
Boundary Gen 1/2				-745	-561	95.449974					98.8
Phase Gen 2
R_Date B1	-773	-540	95.449974	-747	-552	95.44997400000001		110.4			99.1
R_Date B2	-773	-540	95.449974	-747	-552	95.449974		110.4			99.2
Boundary Gen 2/3				-691	-548	95.449974					99
Phase Gen 3
R_Date C1	-774	-538	95.449974	-687	-541	95.449974		113.1			98.9
R_Date C2	-784	-540	95.449973	-688	-541	95.449973		109.5			98.8
Boundary End Gen 3				-745	-483	95.449974					97.7
Line
Sequence Plateau-5Gen-err25: Sequence and Interval
Boundary Start Gen 1				-850	-616	95.449974					96.6
Phase Gen 1
R_Date A1	-755	-415	95.449974	-755	-621	95.449974		120			99.3
R_Date A2	-771	-511	95.449974	-762	-622	95.449974		99.8			99.2
Interval	9	49	95.449974	0	40	95.449974		87.7			99.6
N(28.5,10)	8.5	48.5	95.449974
Boundary Gen 1/2				-726	-594	95.449974					99.4
Phase Gen 2
R_Date B1	-773	-540	95.449974	-696	-572	95.449974		109			99.6
R_Date B2	-773	-540	95.449974	-696	-572	95.449974		109			99.5
Interval	9	49	95.449974	0	39	95.449974		83.8			99.6
N(28.5,10)	8.5	48.5	95.449974
Boundary Gen 2/3				-673	-552	95.449974					99.2
Phase Gen 3
R_Date C1	-774	-538	95.449974	-671	-538	95.449974		112.8			99.3
R_Date C2	-784	-540	95.449973	-649	-541	95.449974		108.7			99.2
Boundary End Gen 3				-672	-463	95.449974					96.9

## Sheet: Plateau_4Gen_25err
Column1	Column2	Column3	Column4	Column5	Column6	Column7	Column8	Column9	Column10	Column11	Column12	Column13
Name	Unmodelled (BC/AD)			Modelled (BC/AD)
	from	to	%	from	to	%	Acomb	A	L	P	C
Sequence Plateau-5Gen-err25: Simulated C14 Ages
Boundary Start				-787	-558	95.449974					97.4
Phase
R_Date A1	-755	-415	95.449974	-754	-537	95.44997400000001		86.6			99.2
R_Date A2	-771	-511	95.449974	-760	-541	95.449973		110.4			99.5
R_Date B1	-773	-540	95.449974	-761	-543	95.44997400000001		110.6			99.4
R_Date B2	-773	-540	95.449974	-760	-544	95.449974		110.5			99.5
R_Date C1	-774	-538	95.449974	-761	-543	95.449974		110.8			99.4
R_Date C2	-784	-540	95.449973	-762	-545	95.449974		108.1			99.5
R_Date D1	-775	-536	95.449974	-762	-542	95.449973		110.9			99.5
R_Date D2	-778	-540	95.449973	-761	-545	95.449974		109.2			99.5
Boundary End				-751	-488	95.449974					97.8
Axis
Line
Sequence Plateau-5Gen-err25: Sequence
Boundary Start Gen 1				-777	-563	95.449974					96.2
Phase Gen 1
R_Date A1	-755	-415	95.449974	-754	-566	95.449974		101.8			98.3
R_Date A2	-771	-511	95.449974	-756	-567	95.449974		106.2			98.2
Boundary Gen 1/2				-750	-559	95.449974					98.8
Phase Gen 2
R_Date B1	-773	-540	95.449974	-748	-555	95.449973		110.6			99.1
R_Date B2	-773	-540	95.449974	-748	-555	95.449974		110.5			99.2
Boundary Gen 2/3				-691	-553	95.449974					99.4
Phase Gen 3
R_Date C1	-774	-538	95.449974	-688	-552	95.449974		115.4			99.4
R_Date C2	-784	-540	95.449973	-688	-551	95.449974		113.2			99.5
Boundary Gen 3/4				-686	-546	95.449973					99.3
Phase Gen 4
R_Date D1	-775	-536	95.449974	-683	-540	95.449973		114			99.1
R_Date D2	-778	-540	95.449973	-683	-541	95.449974		111.4			99
Boundary End Gen 4				-746	-506	95.449974					97.6
Line
Sequence Plateau-5Gen-err25: Sequence and Interval
Boundary Start Gen 1				-819	-626	95.449974					96.2
Phase Gen 1
R_Date A1	-755	-415	95.449974	-756	-631	95.449974		122.5			99.1
R_Date A2	-771	-511	95.449974	-763	-631	95.449974		98.6			99.2
Interval	9	49	95.449974	0	39	95.449974		83.6			99.5
N(28.5,10)	8.5	48.5	95.449974
Boundary Gen 1/2				-728	-606	95.449974					99.4
Phase Gen 2
R_Date B1	-773	-540	95.449974	-704	-588	95.449974		105.9			99.4
R_Date B2	-773	-540	95.449974	-703	-588	95.449974		105.9			99.4
Interval	9	49	95.449974	0	37	95.449974		78.8			99.3
N(28.5,10)	8.5	48.5	95.449974
Boundary Gen 2/3				-680	-569	95.449974					99.4
Phase Gen 3
R_Date C1	-774	-538	95.449974	-671	-557	95.449974		115.7			99.4
R_Date C2	-784	-540	95.449973	-673	-557	95.449974		113.9			99.5
Interval	1	41	95.449974	0	28	95.449974		77.6			99.5
N(21,10)	1	41	95.449974
Boundary Gen 3/4				-645	-546	95.449974					99
Phase Gen 4
R_Date D1	-775	-536	95.449974	-638	-537	95.449974		112.8			98.9
R_Date D2	-778	-540	95.449973	-635	-539	95.449974		108.8			98.9
Boundary End Gen 4				-638	-486	95.449974					97.2

## Sheet: Plateau_5Gen_25err
Column1	Column2	Column3	Column4	Column5	Column6	Column7	Column8	Column9	Column10	Column11	Column12	Column13
Name	Unmodelled (BC/AD)			Modelled (BC/AD)
	from	to	%	from	to	%	Acomb	A	L	P	C
Sequence Plateau-5Gen-err25: Simulated C14 Ages
Boundary Start				-779	-558	95.449974					98
Phase
R_Date A1	-755	-415	95.449974	-755	-536	95.449973		83.2			99.6
R_Date A2	-771	-511	95.449974	-759	-541	95.449973		111.5			99.6
R_Date B1	-773	-540	95.449974	-758	-544	95.449974		112.1			99.6
R_Date B2	-773	-540	95.449974	-758	-544	95.449973		112			99.5
R_Date C1	-774	-538	95.449974	-758	-544	95.449973		112.4			99.6
R_Date C2	-784	-540	95.449973	-759	-545	95.449974		109.2			99.6
R_Date D1	-775	-536	95.449974	-758	-544	95.449973		112.5			99.7
R_Date D2	-778	-540	95.449973	-759	-545	95.449974		110.5			99.7
R_Date E1	-772	-521	95.449974	-757	-544	95.449974		112.6			99.7
R_Date E2	-774	-536	95.449974	-757	-544	95.449973		112.6			99.7
Boundary End				-751	-498	95.449974					98.5
Axis
Line
Sequence Plateau-5Gen-err25: Sequence
Boundary Start Gen 1				-765	-563	95.449974					97.3
Phase Gen 1
R_Date A1	-755	-415	95.449974	-752	-565	95.449974		98.6			98.8
R_Date A2	-771	-511	95.449974	-754	-566	95.449974		107.3			98.9
Boundary Gen 1/2				-753	-558	95.449974					99.4
Phase Gen 2
R_Date B1	-773	-540	95.449974	-752	-556	95.44997400000001		111			99.6
R_Date B2	-773	-540	95.449974	-752	-556	95.449973		110.8			99.6
Boundary Gen 2/3				-691	-556	95.449974					99.6
Phase Gen 3
R_Date C1	-774	-538	95.449974	-688	-556	95.449973		115.5			99.6
R_Date C2	-784	-540	95.449973	-689	-555	95.449973		113.5			99.7
Boundary Gen 3/4				-686	-551	95.449973					99.6
Phase Gen 4
R_Date D1	-775	-536	95.449974	-684	-548	95.449974		116.2			99.6
R_Date D2	-778	-540	95.449973	-684	-548	95.449974		114.9			99.6
Boundary Gen 4/5				-683	-544	95.449973					99.4
Phase Gen 5
R_Date E1	-772	-521	95.449974	-683	-537	95.449974		114.1			99.2
R_Date E2	-774	-536	95.449974	-683	-538	95.449973		113.7			99.2
Boundary End Gen 5				-683	-510	95.449973					98.4
Line
Sequence Plateau-5Gen-err25: Sequence and Interval
Boundary Start Gen 1				-811	-638	95.449974					96
Phase Gen 1
R_Date A1	-755	-415	95.449974	-757	-637	95.449974		124.4			98.6
R_Date A2	-771	-511	95.449974	-762	-637	95.449974		97.6			98.5
Interval	9	49	95.449974	0	38	95.449974		81			99.4
N(28.5,10)	8.5	48.5	95.449974
Boundary Gen 1/2				-731	-614	95.449974					98.9
Phase Gen 2
R_Date B1	-773	-540	95.449974	-712	-603	95.449974		102.3			99
R_Date B2	-773	-540	95.449974	-712	-602	95.449974		102.1			99
Interval	9	49	95.449974	0	36	95.449974		74.2			99.4
N(28.5,10)	8.5	48.5	95.449974
Boundary Gen 2/3				-687	-585	95.449974					99
Phase Gen 3
R_Date C1	-774	-538	95.449974	-676	-576	95.449974		114.2			99.5
R_Date C2	-784	-540	95.449973	-680	-575	95.449974		112.3			99.4
Interval	1	41	95.449974	0	27	95.449974		71.9			99.6
N(21,10)	1	41	95.449974
Boundary Gen 3/4				-662	-561	95.449974					99.3
Phase Gen 4
R_Date D1	-775	-536	95.449974	-644	-554	95.449974		116.4			99.2
R_Date D2	-778	-540	95.449973	-643	-554	95.449974		115.8			99.4
Interval	7	47	95.449974	0	32	95.449974		66.9			99.4
N(26.5,10)	6.5	46.5	95.449974
Boundary Gen 4/5				-629	-541	95.449974					98.7
Phase Gen 5
R_Date E1	-772	-521	95.449974	-623	-528	95.449974		110.6			98.8
R_Date E2	-774	-536	95.449974	-625	-529	95.449974		109			98.8
Boundary End Gen 5				-623	-491	95.449974					97.2
