# Supplementary material for: Pedigree-based Bayesian modelling of radiocarbon dates
Source: PLoS One. 2022 Jun 30;17(6):e0270374. doi: 10.1371/journal.pone.0270374 (PMC9246184; doi:10.1371/journal.pone.0270374)
Supplement: S2 Table — The file contains four sheets, each one with an added generation level (summarized results in Fig 5, OxCal Codes provided in S2 Codes). (XLSX) [file pone.0270374.s005.xlsx]

## Sheet: Steep_2Gen_25err
Column1	Column2	Column3	Column4	Column5	Column6	Column7	Column8	Column9	Column10	Column11	Column12	Column13
Name	Unmodelled (BC/AD)			Modelled (BC/AD)
	from	to	%	from	to	%	Acomb	A	L	P	C
Sequence Steep-5Gen-err25: Simulated C14 Ages
Boundary Start				-7688	-7576	95.449974					95.7
Phase
R_Date A1	-7599	-7550	95.449974	-7599	-7555	95.449974		103.9			99.9
R_Date A2	-7653	-7577	95.449974	-7610	-7575	95.449974		103.5			99.3
R_Date B1	-7583	-7527	95.449974	-7587	-7536	95.449974		99.8			99.4
R_Date B2	-7583	-7527	95.449974	-7587	-7537	95.449974		100.2			99.5
Boundary End				-7585	-7463	95.449974					96
Axis
Line
Sequence Steep-5Gen-err25: Sequence
Boundary Start Gen 1				-7666	-7577	95.449974					97.1
Phase Gen 1
R_Date A1	-7599	-7550	95.449974	-7599	-7573	95.449974		116.8			99.8
R_Date A2	-7653	-7577	95.449974	-7608	-7577	95.449974		105.4			99
Boundary Gen 1/2				-7595	-7551	95.449974					99.8
Phase Gen 2
R_Date B1	-7583	-7527	95.449974	-7584	-7536	95.449974		105.4			99.8
R_Date B2	-7583	-7527	95.449974	-7584	-7536	95.449974		105.8			99.8
Boundary End Gen 2				-7584	-7483	95.449974					99
Line
Sequence Steep-5Gen-err25: Sequence and Interval
Boundary Start Gen 1				-7687	-7581	95.449974					96.9
Phase Gen 1
R_Date A1	-7599	-7550	95.449974	-7600	-7573	95.449974		114.6			99.7
R_Date A2	-7653	-7577	95.449974	-7610	-7578	95.449974		111			99.6
Interval	9	49	95.449974	0	36	95.449974		82.2			99.6
N(28.5,10)	8.5	48.5	95.449974
Boundary Gen 1/2				-7586	-7546	95.449974					99.5
Phase Gen 2
R_Date B1	-7583	-7527	95.449974	-7580	-7533	95.449974		109.8			99.3
R_Date B2	-7583	-7527	95.449974	-7580	-7533	95.449974		109.6			99
Boundary End Gen 2				-7580	-7483	95.449974					96.9

## Sheet: Steep_3Gen_25err
Column1	Column2	Column3	Column4	Column5	Column6	Column7	Column8	Column9	Column10	Column11	Column12	Column13
Name	Unmodelled (BC/AD)			Modelled (BC/AD)
	from	to	%	from	to	%	Acomb	A	L	P	C
Sequence Steep-5Gen-err25: Simulated C14 Ages
Boundary Start				-7650	-7575	95.449974					95.6
Phase
R_Date A1	-7599	-7550	95.449974	-7597	-7552	95.449974		99.4			99.9
R_Date A2	-7653	-7577	95.449974	-7609	-7575	95.449974		100.5			99.4
R_Date B1	-7583	-7527	95.449974	-7585	-7534	95.449974		104			99.6
R_Date B2	-7583	-7527	95.449974	-7586	-7534	95.449974		104.3			99.8
R_Date C1	-7583	-7526	95.449974	-7585	-7534	95.449974		104.2			99.6
R_Date C2	-7578	-7502	95.449974	-7581	-7523	95.449974		88.9			99.3
Boundary End				-7576	-7486	95.449974					96.9
Axis
Line
Sequence Steep-5Gen-err25: Sequence
Boundary Start Gen 1				-7643	-7577	95.449974					98.6
Phase Gen 1
R_Date A1	-7599	-7550	95.449974	-7599	-7573	95.449974		118.8			100
R_Date A2	-7653	-7577	95.449974	-7606	-7577	95.449974		102.9			99.7
Boundary Gen 1/2				-7595	-7555	95.449974					99.9
Phase Gen 2
R_Date B1	-7583	-7527	95.449974	-7584	-7546	95.449974		107.4			99.9
R_Date B2	-7583	-7527	95.449974	-7584	-7546	95.449974		108.1			99.9
Boundary Gen 2/3				-7579	-7536	95.449974					99.8
Phase Gen 3
R_Date C1	-7583	-7526	95.449974	-7575	-7527	95.449974		104.4			99.6
R_Date C2	-7578	-7502	95.449974	-7575	-7523	95.449974		102.7			99.3
Boundary End Gen 3				-7576	-7495	95.449974					98.3
Line
Sequence Steep-5Gen-err25: Sequence and Interval
Boundary Start Gen 1				-7657	-7581	95.449974					97.5
Phase Gen 1
R_Date A1	-7599	-7550	95.449974	-7600	-7575	95.449974		114.5			100
R_Date A2	-7653	-7577	95.449974	-7607	-7581	95.449974		113.1			99.7
Interval	9	49	95.449974	0	31	95.449974		67.5			99.7
N(28.5,10)	8.5	48.5	95.449974
Boundary Gen 1/2				-7590	-7551	95.449974					99.8
Phase Gen 2
R_Date B1	-7583	-7527	95.449974	-7581	-7543	95.449974		113.7			99.9
R_Date B2	-7583	-7527	95.449974	-7581	-7543	95.449974		114.1			99.8
Interval	9	49	95.449974	0	28	95.449974		49.4			99.4
N(28.5,10)	8.5	48.5	95.449974
Boundary Gen 2/3				-7571	-7526	95.449974					99.7
Phase Gen 3
R_Date C1	-7583	-7526	95.449974	-7566	-7521	95.449974		87.4			99.6
R_Date C2	-7578	-7502	95.449974	-7567	-7518	95.449974		118.5			99.4
Boundary End Gen 3				-7569	-7491	95.449974					96.9

## Sheet: Steep_4Gen_25err
Column1	Column2	Column3	Column4	Column5	Column6	Column7	Column8	Column9	Column10	Column11	Column12	Column13
Name	Unmodelled (BC/AD)			Modelled (BC/AD)
	from	to	%	from	to	%	Acomb	A	L	P	C
Sequence Steep-5Gen-err25: Simulated C14 Ages
Boundary Start				-7647	-7577	95.449974					98.7
Phase
R_Date A1	-7599	-7550	95.449974	-7597	-7550	95.449974		96.6			99.8
R_Date A2	-7653	-7577	95.449974	-7610	-7575	95.449974		103.1			99.5
R_Date B1	-7583	-7527	95.449974	-7583	-7529	95.449974		101.9			99.9
R_Date B2	-7583	-7527	95.449974	-7584	-7529	95.449974		101.8			99.8
R_Date C1	-7583	-7526	95.449974	-7583	-7529	95.449974		102			99.9
R_Date C2	-7578	-7502	95.449974	-7578	-7517	95.449974		102.9			99.8
R_Date D1	-7567	-7476	95.449974	-7573	-7501	95.449974		85.7			99.6
R_Date D2	-7570	-7486	95.449974	-7576	-7505	95.449974		96.3			99.7
Boundary End				-7560	-7468	95.449974					97.7
Axis
Line
Sequence Steep-5Gen-err25: Sequence
Boundary Start Gen 1				-7642	-7578	95.449974					97.4
Phase Gen 1
R_Date A1	-7599	-7550	95.449974	-7599	-7573	95.449974		117.7			99.7
R_Date A2	-7653	-7577	95.449974	-7606	-7578	95.449974		104.9			99.3
Boundary Gen 1/2				-7595	-7553	95.449974					99.8
Phase Gen 2
R_Date B1	-7583	-7527	95.449974	-7582	-7544	95.449974		109.9			99.9
R_Date B2	-7583	-7527	95.449974	-7582	-7544	95.449974		110.4			99.9
Boundary Gen 2/3				-7577	-7533	95.449974					99.7
Phase Gen 3
R_Date C1	-7583	-7526	95.449974	-7569	-7526	95.449974		99.3			99.7
R_Date C2	-7578	-7502	95.449974	-7568	-7524	95.449974		115.8			99.8
Boundary Gen 3/4				-7562	-7512	95.449974					99.8
Phase Gen 4
R_Date D1	-7567	-7476	95.449974	-7547	-7494	95.449974		113.3			99.5
R_Date D2	-7570	-7486	95.449974	-7549	-7495	95.449974		125.4			99.6
Boundary End Gen 4				-7547	-7464	95.449974					96.3
Line
Sequence Steep-5Gen-err25: Sequence and Interval
Boundary Start Gen 1				-7649	-7582	95.449974					96.5
Phase Gen 1
R_Date A1	-7599	-7550	95.449974	-7600	-7575	95.449974		114.4			99.8
R_Date A2	-7653	-7577	95.449974	-7607	-7580	95.449974		113			99.6
Interval	9	49	95.449974	0	31	95.449974		67.3			99.7
N(28.5,10)	8.5	48.5	95.449974
Boundary Gen 1/2				-7590	-7551	95.449974					99.8
Phase Gen 2
R_Date B1	-7583	-7527	95.449974	-7580	-7544	95.449974		114.1			99.8
R_Date B2	-7583	-7527	95.449974	-7580	-7544	95.449974		114.5			99.9
Interval	9	49	95.449974	0	27	95.449974		48.9			99.7
N(28.5,10)	8.5	48.5	95.449974
Boundary Gen 2/3				-7569	-7528	95.449974					99.8
Phase Gen 3
R_Date C1	-7583	-7526	95.449974	-7562	-7522	95.449974		88.3			99.8
R_Date C2	-7578	-7502	95.449974	-7561	-7521	95.449974		124.9			99.9
Interval	1	41	95.449974	0	24	95.449974		69			99.8
N(21,10)	1	41	95.449974
Boundary Gen 3/4				-7551	-7505	95.449974					99.7
Phase Gen 4
R_Date D1	-7567	-7476	95.449974	-7542	-7492	95.449974		121.3			99.1
R_Date D2	-7570	-7486	95.449974	-7542	-7495	95.449974		124.4			99.3
Boundary End Gen 4				-7541	-7465	95.449974					96

## Sheet: Steep_5Gen_25err
Column1	Column2	Column3	Column4	Column5	Column6	Column7	Column8	Column9	Column10	Column11	Column12	Column13
Name	Unmodelled (BC/AD)			Modelled (BC/AD)
	from	to	%	from	to	%	Acomb	A	L	P	C
Sequence Steep-5Gen-err25: Simulated C14 Ages
Boundary Start				-7639	-7580	95.449974					97.7
Phase
R_Date A1	-7599	-7550	95.449974	-7597	-7549	95.449974		97.4			99.6
R_Date A2	-7653	-7577	95.449974	-7609	-7577	95.449974		105.3			99
R_Date B1	-7583	-7527	95.449974	-7583	-7527	95.449974		99.7			99.7
R_Date B2	-7583	-7527	95.449974	-7584	-7527	95.449974		100			99.8
R_Date C1	-7583	-7526	95.449974	-7583	-7526	95.449974		99.7			99.7
R_Date C2	-7578	-7502	95.449974	-7578	-7508	95.449974		101.9			99.7
R_Date D1	-7567	-7476	95.449974	-7563	-7485	95.449974		106			99.4
R_Date D2	-7570	-7486	95.449974	-7571	-7492	95.449974		105			99.7
R_Date E1	-7534	-7365	95.449973	-7536	-7476	95.449974		111.9			99.6
R_Date E2	-7541	-7372	95.449973	-7540	-7479	95.449974		110.3			99.5
Boundary End				-7522	-7449	95.449974					97.6
Axis
Line
Sequence Steep-5Gen-err25: Sequence
Boundary Start Gen 1				-7636	-7578	95.449974					99.3
Phase Gen 1
R_Date A1	-7599	-7550	95.449974	-7599	-7573	95.449974		117.9			99.9
R_Date A2	-7653	-7577	95.449974	-7605	-7578	95.449974		104.7			99.7
Boundary Gen 1/2				-7595	-7553	95.449974					99.9
Phase Gen 2
R_Date B1	-7583	-7527	95.449974	-7582	-7543	95.449974		109.9			99.9
R_Date B2	-7583	-7527	95.449974	-7582	-7543	95.449974		110.4			100
Boundary Gen 2/3				-7577	-7532	95.449974					99.9
Phase Gen 3
R_Date C1	-7583	-7526	95.449974	-7567	-7526	95.449974		97.5			99.9
R_Date C2	-7578	-7502	95.449974	-7567	-7523	95.449974		117.8			99.9
Boundary Gen 3/4				-7560	-7511	95.449974					99.9
Phase Gen 4
R_Date D1	-7567	-7476	95.449974	-7542	-7501	95.449974		123			99.9
R_Date D2	-7570	-7486	95.449974	-7544	-7501	95.449974		131.1			100
Boundary Gen 4/5				-7535	-7487	95.449974					99.8
Phase Gen 5
R_Date E1	-7534	-7365	95.449973	-7526	-7474	95.449974		126.1			99.6
R_Date E2	-7541	-7372	95.449973	-7527	-7477	95.449974		124.9			99.6
Boundary End Gen 5				-7525	-7449	95.449974					98.9
Line
Sequence Steep-5Gen-err25: Sequence and Interval
Boundary Start Gen 1				-7647	-7581	95.449974					97.1
Phase Gen 1
R_Date A1	-7599	-7550	95.449974	-7600	-7576	95.449974		114.8			99.8
R_Date A2	-7653	-7577	95.449974	-7606	-7580	95.449974		112.8			99.5
Interval	9	49	95.449974	0	30	95.449974		65.4			99.5
N(28.5,10)	8.5	48.5	95.449974
Boundary Gen 1/2				-7590	-7552	95.449974					99.8
Phase Gen 2
R_Date B1	-7583	-7527	95.449974	-7581	-7544	95.449974		113.8			99.8
R_Date B2	-7583	-7527	95.449974	-7581	-7545	95.449974		114.2			99.9
Interval	9	49	95.449974	0	27	95.449974		47.6			99.7
N(28.5,10)	8.5	48.5	95.449974
Boundary Gen 2/3				-7570	-7529	95.449974					99.5
Phase Gen 3
R_Date C1	-7583	-7526	95.449974	-7562	-7524	95.449974		92			99.8
R_Date C2	-7578	-7502	95.449974	-7562	-7522	95.449974		123.3			99.8
Interval	1	41	95.449974	0	23	95.449974		64.4			99.8
N(21,10)	1	41	95.449974
Boundary Gen 3/4				-7551	-7510	95.449974					99.9
Phase Gen 4
R_Date D1	-7567	-7476	95.449974	-7541	-7499	95.449974		125.5			99.9
R_Date D2	-7570	-7486	95.449974	-7541	-7500	95.449974		130.1			99.9
Interval	7	47	95.449974	0	30	95.449974		64.3			99.6
N(26.5,10)	6.5	46.5	95.449974
Boundary Gen 4/5				-7527	-7481	95.449974					99
Phase Gen 5
R_Date E1	-7534	-7365	95.449973	-7521	-7471	95.449974		130.9			98.9
R_Date E2	-7541	-7372	95.449973	-7522	-7472	95.449974		122.4			98.9
Boundary End Gen 5				-7521	-7445	95.449974					98.1
