# Supplementary material for: Pedigree-based Bayesian modelling of radiocarbon dates
Source: PLoS One. 2022 Jun 30;17(6):e0270374. doi: 10.1371/journal.pone.0270374 (PMC9246184; doi:10.1371/journal.pone.0270374)
Supplement: S3 Table — The file contains four sheets, each one with an added generation level (summarized results in Fig 5, OxCal Codes provided in S3 Codes). (XLSX) [file pone.0270374.s006.xlsx]

## Sheet: Mixed_2Gen_25err
Column1	Column2	Column3	Column4	Column5	Column6	Column7	Column8	Column9	Column10	Column11	Column12	Column13
Name	Unmodelled (BC/AD)			Modelled (BC/AD)
	from	to	%	from	to	%	Acomb	A	L	P	C
Sequence Mixed-5Gen-err25: Simulated C14 Ages
Boundary Start				-2106	-1916	95.449974					97.4
Phase
R_Date A1	-2031	-1898	95.449974	-2017	-1907	95.449974		106.3			99.4
R_Date A2	-2036	-1896	95.449974	-2019	-1910	95.449974		99.9			99.3
R_Date B1	-2022	-1883	95.449973	-2014	-1892	95.449973		106.3			99.4
R_Date B2	-2022	-1881	95.449974	-2014	-1891	95.449974		103.7			99.3
Boundary End				-2009	-1803	95.449973					97.1
Axis
Line
Sequence Mixed-5Gen-err25: Sequence
Boundary Start Gen 1				-2111	-1919	95.449974					95.9
Phase Gen 1
R_Date A1	-2031	-1898	95.449974	-2022	-1926	95.449974		113.7			98.5
R_Date A2	-2036	-1896	95.449974	-2024	-1926	95.449974		110.7			98.3
Boundary Gen 1/2				-2006	-1906	95.449974					99.3
Phase Gen 2
R_Date B1	-2022	-1883	95.449973	-1973	-1890	95.449974		118.8			99.2
R_Date B2	-2022	-1881	95.449974	-1973	-1889	95.449974		117.6			99.4
Boundary End Gen 2				-2004	-1796	95.449974					96
Line
Sequence Mixed-5Gen-err25: Sequence and Interval
Boundary Start Gen 1				-2134	-1930	95.449974					96.3
Phase Gen 1
R_Date A1	-2031	-1898	95.449974	-2025	-1932	95.449974		113.7			99.5
R_Date A2	-2036	-1896	95.449974	-2026	-1934	95.449974		113.5			99.6
Interval	9	49	95.449974	0	40	95.449974		89.2			99.5
N(28.5,10)	8.5	48.5	95.449974
Boundary Gen 1/2				-1991	-1904	95.449974					99.6
Phase Gen 2
R_Date B1	-2022	-1883	95.449973	-1967	-1888	95.449974		120.6			99.3
R_Date B2	-2022	-1881	95.449974	-1967	-1887	95.449974		120.2			99.2
Boundary End Gen 2				-1974	-1801	95.449974					96.7

## Sheet: Mixed_3Gen_25err
Column1	Column2	Column3	Column4	Column5	Column6	Column7	Column8	Column9	Column10	Column11	Column12	Column13
Name	Unmodelled (BC/AD)			Modelled (BC/AD)
	from	to	%	from	to	%	Acomb	A	L	P	C
Sequence Mixed-5Gen-err25: Simulated C14 Ages
Boundary Start				-2035	-1911	95.449974					96.4
Phase
R_Date A1	-2031	-1898	95.449974	-2004	-1896	95.44997400000001		95.1			99.2
R_Date A2	-2036	-1896	95.449974	-2002	-1899	95.449974		83.1			98.9
R_Date B1	-2022	-1883	95.449973	-1973	-1894	95.449974		122.4			99
R_Date B2	-2022	-1881	95.449974	-1972	-1894	95.449974		121.2			99.2
R_Date C1	-2021	-1829	95.449973	-1971	-1892	95.449974		117.1			98.8
R_Date C2	-2011	-1781	95.449974	-1965	-1890	95.449974		107.4			99.1
Boundary End				-1954	-1857	95.449974					95.4
Axis
Line
Sequence Mixed-5Gen-err25: Sequence
Boundary Start Gen 1				-2058	-1920	95.449974					97.7
Phase Gen 1
R_Date A1	-2031	-1898	95.449974	-2016	-1922	95.449974		115			99.4
R_Date A2	-2036	-1896	95.449974	-2017	-1922	95.449974		108.7			99.4
Boundary Gen 1/2				-1989	-1909	95.449974					99.6
Phase Gen 2
R_Date B1	-2022	-1883	95.449973	-1967	-1904	95.449974		126.4			99.7
R_Date B2	-2022	-1881	95.449974	-1967	-1903	95.449974		123.9			99.7
Boundary Gen 2/3				-1955	-1894	95.449974					99.6
Phase Gen 3
R_Date C1	-2021	-1829	95.449973	-1947	-1887	95.449974		125.2			99
R_Date C2	-2011	-1781	95.449974	-1946	-1886	95.449974		125.2			99
Boundary End Gen 3				-1951	-1846	95.449974					97.6
Line
Sequence Mixed-5Gen-err25: Sequence and Interval
Boundary Start Gen 1				-2086	-1941	95.449974					95.5
Phase Gen 1
R_Date A1	-2031	-1898	95.449974	-2023	-1941	95.449974		114.2			99
R_Date A2	-2036	-1896	95.449974	-2024	-1941	95.449974		115.8			98.9
Interval	9	49	95.449974	0	38	95.449974		82.2			98.9
N(28.5,10)	8.5	48.5	95.449974
Boundary Gen 1/2				-1995	-1917	95.449974					99.5
Phase Gen 2
R_Date B1	-2022	-1883	95.449973	-1972	-1907	95.449974		124			99.8
R_Date B2	-2022	-1881	95.449974	-1972	-1907	95.449974		121.5			99.7
Interval	9	49	95.449974	0	34	95.449974		69.1			99.2
N(28.5,10)	8.5	48.5	95.449974
Boundary Gen 2/3				-1946	-1889	95.449974					99.5
Phase Gen 3
R_Date C1	-2021	-1829	95.449973	-1939	-1882	95.449974		118.8			99.2
R_Date C2	-2011	-1781	95.449974	-1941	-1881	95.449974		129			99.2
Boundary End Gen 3				-1944	-1837	95.449974					96.7

## Sheet: Mixed_4Gen_25err
Column1	Column2	Column3	Column4	Column5	Column6	Column7	Column8	Column9	Column10	Column11	Column12	Column13
Name	Unmodelled (BC/AD)			Modelled (BC/AD)
	from	to	%	from	to	%	Acomb	A	L	P	C
Sequence Mixed-5Gen-err25: Simulated C14 Ages
Boundary Start				-1998	-1902	95.449974					98.1
Phase
R_Date A1	-2031	-1898	95.449974	-1968	-1895	95.449974		78.7			99.5
R_Date A2	-2036	-1896	95.449974	-1970	-1896	95.449974		64			99.4
R_Date B1	-2022	-1883	95.449973	-1959	-1892	95.449974		127.1			99.6
R_Date B2	-2022	-1881	95.449974	-1957	-1892	95.449974		127.4			99.6
R_Date C1	-2021	-1829	95.449973	-1956	-1891	95.449974		126.3			99.6
R_Date C2	-2011	-1781	95.449974	-1951	-1891	95.449974		121			99.7
R_Date D1	-1954	-1773	95.449974	-1950	-1888	95.449974		105.3			99.6
R_Date D2	-2007	-1776	95.449973	-1951	-1889	95.449974		116.5			99.5
Boundary End				-1941	-1868	95.449974					98
Axis
Line
Sequence Mixed-5Gen-err25: Sequence
Boundary Start Gen 1				-2038	-1916	95.449974					95.7
Phase Gen 1
R_Date A1	-2031	-1898	95.449974	-2011	-1917	95.449974		113.4			98.5
R_Date A2	-2036	-1896	95.449974	-2011	-1916	95.449974		104.9			98.4
Boundary Gen 1/2				-1983	-1908	95.449974					99.6
Phase Gen 2
R_Date B1	-2022	-1883	95.449973	-1964	-1905	95.449974		129			99.8
R_Date B2	-2022	-1881	95.449974	-1963	-1906	95.449974		126.7			99.8
Boundary Gen 2/3				-1952	-1898	95.449974					99.7
Phase Gen 3
R_Date C1	-2021	-1829	95.449973	-1944	-1894	95.449974		130.8			99.7
R_Date C2	-2011	-1781	95.449974	-1944	-1894	95.449974		128.8			99.7
Boundary Gen 3/4				-1941	-1886	95.449974					99.6
Phase Gen 4
R_Date D1	-1954	-1773	95.449974	-1937	-1878	95.449974		134.9			99.5
R_Date D2	-2007	-1776	95.449973	-1936	-1880	95.449974		134.1			99.4
Boundary End Gen 4				-1940	-1849	95.449974					97.8
Line
Sequence Mixed-5Gen-err25: Sequence and Interval
Boundary Start Gen 1				-2069	-1940	95.449974					95.2
Phase Gen 1
R_Date A1	-2031	-1898	95.449974	-2021	-1940	95.449974		115			98.2
R_Date A2	-2036	-1896	95.449974	-2022	-1941	95.449974		116.4			98.2
Interval	9	49	95.449974	0	37	95.449974		76.7			99.2
N(28.5,10)	8.5	48.5	95.449974
Boundary Gen 1/2				-1992	-1920	95.449974					99.4
Phase Gen 2
R_Date B1	-2022	-1883	95.449973	-1974	-1912	95.449974		122.2			99.6
R_Date B2	-2022	-1881	95.449974	-1974	-1912	95.449974		118.8			99.6
Interval	9	49	95.449974	0	32	95.449974		60.2			99.6
N(28.5,10)	8.5	48.5	95.449974
Boundary Gen 2/3				-1950	-1895	95.449974					99.3
Phase Gen 3
R_Date C1	-2021	-1829	95.449973	-1940	-1891	95.449974		128.4			99.5
R_Date C2	-2011	-1781	95.449974	-1940	-1890	95.449974		133.1			99.5
Interval	1	41	95.449974	0	23	95.449974		62.2			99.8
N(21,10)	1	41	95.449974
Boundary Gen 3/4				-1932	-1881	95.449974					99.5
Phase Gen 4
R_Date D1	-1954	-1773	95.449974	-1931	-1869	95.449974		142.2			98.9
R_Date D2	-2007	-1776	95.449973	-1931	-1871	95.449974		131			99.4
Boundary End Gen 4				-1927	-1816	95.449974					96.7

## Sheet: Mixed_5Gen_25err
Column1	Column2	Column3	Column4	Column5	Column6	Column7	Column8	Column9	Column10	Column11	Column12	Column13
Name	Unmodelled (BC/AD)			Modelled (BC/AD)
	from	to	%	from	to	%	Acomb	A	L	P	C
Sequence Mixed-5Gen-err25: Simulated C14 Ages
Boundary Start				-2034	-1903	95.449974					97.8
Phase
R_Date A1	-2031	-1898	95.449974	-1987	-1887	95.449974		82.9			99.7
R_Date A2	-2036	-1896	95.449974	-1990	-1888	95.449974		74			99.6
R_Date B1	-2022	-1883	95.449973	-1970	-1882	95.449974		113.1			99.7
R_Date B2	-2022	-1881	95.449974	-1970	-1882	95.449974		113.8			99.8
R_Date C1	-2021	-1829	95.449973	-1965	-1881	95.449974		114.6			99.7
R_Date C2	-2011	-1781	95.449974	-1962	-1876	95.449974		116.9			99.7
R_Date D1	-1954	-1773	95.449974	-1953	-1825	95.44997400000001		120.9			99.8
R_Date D2	-2007	-1776	95.449973	-1958	-1830	95.449974		119.5			99.8
R_Date E1	-1883	-1700	95.449973	-1917	-1810	95.449974		88.1			99.3
R_Date E2	-1889	-1745	95.449974	-1922	-1811	95.449974		85.8			99.6
Boundary End				-1907	-1764	95.449974					97.3
Axis
Line
Sequence Mixed-5Gen-err25: Sequence
Boundary Start Gen 1				-2047	-1921	95.449974					96.8
Phase Gen 1
R_Date A1	-2031	-1898	95.449974	-2014	-1921	95.449974		115.3			99.3
R_Date A2	-2036	-1896	95.449974	-2015	-1921	95.449974		108.9			99.3
Boundary Gen 1/2				-1988	-1907	95.449974					99.5
Phase Gen 2
R_Date B1	-2022	-1883	95.449973	-1966	-1903	95.449974		127.7			99.8
R_Date B2	-2022	-1881	95.449974	-1965	-1903	95.449974		125.7			99.8
Boundary Gen 2/3				-1951	-1896	95.449974					99.8
Phase Gen 3
R_Date C1	-2021	-1829	95.449973	-1941	-1891	95.449974		128.5			99.9
R_Date C2	-2011	-1781	95.449974	-1941	-1890	95.449974		132.1			99.8
Boundary Gen 3/4				-1935	-1882	95.449974					99.9
Phase Gen 4
R_Date D1	-1954	-1773	95.449974	-1926	-1871	95.449974		143.7			99.9
R_Date D2	-2007	-1776	95.449973	-1925	-1874	95.449974		131			99.9
Boundary Gen 4/5				-1916	-1825	95.449974					99.8
Phase Gen 5
R_Date E1	-1883	-1700	95.449973	-1891	-1774	95.449974		103.6			99.4
R_Date E2	-1889	-1745	95.449974	-1892	-1792	95.449974		103.6			99.6
Boundary End Gen 5				-1886	-1746	95.449974					97
Line
Sequence Mixed-5Gen-err25: Sequence and Interval
Boundary Start Gen 1				-2069	-1942	95.449974					96.5
Phase Gen 1
R_Date A1	-2031	-1898	95.449974	-2021	-1941	95.449974		115			98.7
R_Date A2	-2036	-1896	95.449974	-2023	-1941	95.449974		116.5			98.7
Interval	9	49	95.449974	0	37	95.449974		78			99.6
N(28.5,10)	8.5	48.5	95.449974
Boundary Gen 1/2				-1993	-1920	95.449974					99.3
Phase Gen 2
R_Date B1	-2022	-1883	95.449973	-1975	-1912	95.449974		121.9			99.6
R_Date B2	-2022	-1881	95.449974	-1974	-1912	95.449974		118.5			99.7
Interval	9	49	95.449974	0	32	95.449974		61.4			99.6
N(28.5,10)	8.5	48.5	95.449974
Boundary Gen 2/3				-1950	-1895	95.449974					99.7
Phase Gen 3
R_Date C1	-2021	-1829	95.449973	-1940	-1891	95.449974		128.4			99.8
R_Date C2	-2011	-1781	95.449974	-1939	-1891	95.449974		133.5			99.8
Interval	1	41	95.449974	0	23	95.449974		63.3			99.9
N(21,10)	1	41	95.449974
Boundary Gen 3/4				-1931	-1881	95.449974					99.9
Phase Gen 4
R_Date D1	-1954	-1773	95.449974	-1924	-1831	95.449973		141.7			99.9
R_Date D2	-2007	-1776	95.449973	-1923	-1871	95.449974		126.9			99.9
Interval	7	47	95.449974	0	36	95.449974		83.5			99.6
N(26.5,10)	6.5	46.5	95.449974
Boundary Gen 4/5				-1905	-1805	95.449973					99.7
Phase Gen 5
R_Date E1	-1883	-1700	95.449973	-1886	-1772	95.44997400000001		109			99.4
R_Date E2	-1889	-1745	95.449974	-1887	-1786	95.449974		106.2			99.4
Boundary End Gen 5				-1884	-1743	95.449974					96.7
