# Supplementary material for: Pedigree-based Bayesian modelling of radiocarbon dates
Source: PLoS One. 2022 Jun 30;17(6):e0270374. doi: 10.1371/journal.pone.0270374 (PMC9246184; doi:10.1371/journal.pone.0270374)
Supplement: S4 Table — The file contains four sheets, each one with an added generation level (summarized results in Fig 5, OxCal Codes provided in S4 Codes). (XLSX) [file pone.0270374.s007.xlsx]

## Sheet: Special_2Gen_25err
Column1	Column2	Column3	Column4	Column5	Column6	Column7	Column8	Column9	Column10	Column11	Column12	Column13
Name	Unmodelled (BC/AD)			Modelled (BC/AD)
	from	to	%	from	to	%	Acomb	A	L	P	C
Sequence Anchor-5Gen-err25: Simulated C14 Ages
Boundary Start				-918	-771	95.449974					98.2
Phase
R_Date A1	-806	-590	95.449973	-802	-762	95.449974		115.8			99.8
R_Date A2	-822	-777	95.449974	-813	-772	95.449974		82.6			99.5
R_Date B1	-795	-548	95.449973	-801	-601	95.449973		131.1			99.7
R_Date B2	-790	-542	95.449974	-799	-602	95.44997400000001		87.9			99.6
Boundary End				-795	-539	95.449974					97
Axis
Line
Sequence Anchor-5Gen-err25: Sequence
Boundary Start Gen 1				-899	-772	95.449974					97.5
Phase Gen 1
R_Date A1	-806	-590	95.449973	-804	-771	95.449974		119.9			99.8
R_Date A2	-822	-777	95.449974	-812	-775	95.449974		89.6			99.4
Boundary Gen 1/2				-805	-676	95.449973					99.8
Phase Gen 2
R_Date B1	-795	-548	95.449973	-795	-592	95.44997400000001		132.1			99.5
R_Date B2	-790	-542	95.449974	-795	-587	95.44997300000001		99.4			99.3
Boundary End Gen 2				-794	-517	95.449974					97.7
Line
Sequence Anchor-5Gen-err25: Sequence and Interval
Boundary Start Gen 1				-904	-778	95.449974					98.8
Phase Gen 1
R_Date A1	-806	-590	95.449973	-805	-772	95.449974		118.6			99.9
R_Date A2	-822	-777	95.449974	-815	-778	95.449974		98.6			99.8
Interval	9	49	95.449974	0	35	95.449974		80.6			99.7
N(28.5,10)	8.5	48.5	95.449974
Boundary Gen 1/2				-794	-747	95.449974					99.8
Phase Gen 2
R_Date B1	-795	-548	95.449973	-791	-594	95.44997400000001		127			99.5
R_Date B2	-790	-542	95.449974	-791	-590	95.449974		109.2			99.5
Boundary End Gen 2				-790	-517	95.449974					98.1

## Sheet: Special_3Gen_25err
Column1	Column2	Column3	Column4	Column5	Column6	Column7	Column8	Column9	Column10	Column11	Column12	Column13
Name	Unmodelled (BC/AD)			Modelled (BC/AD)
	from	to	%	from	to	%	Acomb	A	L	P	C
Sequence Anchor-5Gen-err25: Simulated C14 Ages
Boundary Start				-896	-768	95.449974					97.5
Phase
R_Date A1	-806	-590	95.449973	-804	-756	95.449974		108.6			99.6
R_Date A2	-822	-777	95.449974	-812	-771	95.449974		81.4			99
R_Date B1	-795	-548	95.449973	-798	-594	95.44997300000001		127.9			99.7
R_Date B2	-790	-542	95.449974	-795	-588	95.449973		101.2			99.3
R_Date C1	-786	-541	95.449973	-793	-591	95.449974		94.6			99.1
R_Date C2	-770	-490	95.449973	-788	-609	95.449974		89			98.6
Boundary End				-776	-505	95.449974					96
Axis
Line
Sequence Anchor-5Gen-err25: Sequence
Boundary Start Gen 1				-868	-772	95.449974					98.6
Phase Gen 1
R_Date A1	-806	-590	95.449973	-803	-771	95.449974		120.5			99.8
R_Date A2	-822	-777	95.449974	-811	-774	95.449974		88.2			99.6
Boundary Gen 1/2				-802	-751	95.449974					99.8
Phase Gen 2
R_Date B1	-795	-548	95.449973	-795	-667	95.449973		141			99.8
R_Date B2	-790	-542	95.449974	-794	-635	95.44997399999998		106			99.8
Boundary Gen 2/3				-787	-618	95.449974					99.6
Phase Gen 3
R_Date C1	-786	-541	95.449973	-776	-564	95.449974		99.6			98.8
R_Date C2	-770	-490	95.449973	-774	-569	95.449974		100.7			98.7
Boundary End Gen 3				-772	-519	95.449974					97.1
Line
Sequence Anchor-5Gen-err25: Sequence and Interval
Boundary Start Gen 1				-890	-778	95.449974					99.2
Phase Gen 1
R_Date A1	-806	-590	95.449973	-805	-773	95.449974		117.5			100
R_Date A2	-822	-777	95.449974	-815	-779	95.449974		99.6			99.9
Interval	9	49	95.449974	0	35	95.449974		75.8			99.9
N(28.5,10)	8.5	48.5	95.449974
Boundary Gen 1/2				-796	-746	95.449974					100
Phase Gen 2
R_Date B1	-795	-548	95.449973	-791	-622	95.449973		127.5			99.9
R_Date B2	-790	-542	95.449974	-790	-621	95.449974		108.3			99.9
Interval	9	49	95.449974	0	39	95.449974		75.2			99.9
N(28.5,10)	8.5	48.5	95.449974
Boundary Gen 2/3				-775	-580	95.449974					99.8
Phase Gen 3
R_Date C1	-786	-541	95.449973	-767	-559	95.449973		89.8			99.3
R_Date C2	-770	-490	95.449973	-766	-557	95.449974		107.3			99.4
Boundary End Gen 3				-767	-490	95.449974					98.1

## Sheet: Special_4Gen_25err
Column1	Column2	Column3	Column4	Column5	Column6	Column7	Column8	Column9	Column10	Column11	Column12	Column13
Name	Unmodelled (BC/AD)			Modelled (BC/AD)
	from	to	%	from	to	%	Acomb	A	L	P	C
Sequence Anchor-5Gen-err25: Simulated C14 Ages
Boundary Start				-891	-773	95.449974					98.8
Phase
R_Date A1	-806	-590	95.449973	-806	-670	95.449973		106.2			99.7
R_Date A2	-822	-777	95.449974	-815	-772	95.449974		88.3			99.8
R_Date B1	-795	-548	95.449973	-798	-570	95.449973		116.6			99.7
R_Date B2	-790	-542	95.449974	-793	-569	95.44997400000001		98.6			99.6
R_Date C1	-786	-541	95.449973	-790	-573	95.449973		94.7			99.6
R_Date C2	-770	-490	95.449973	-775	-572	95.449974		102.5			99.5
R_Date D1	-753	-414	95.449973	-771	-532	95.449973		108.8			99.5
R_Date D2	-760	-430	95.449974	-771	-541	95.449974		111.7			99.5
Boundary End				-756	-474	95.449974					95.8
Axis
Line
Sequence Anchor-5Gen-err25: Sequence
Boundary Start Gen 1				-852	-773	95.449974					97.8
Phase Gen 1
R_Date A1	-806	-590	95.449973	-803	-772	95.449974		121.3			99.9
R_Date A2	-822	-777	95.449974	-811	-774	95.449974		86.6			99.7
Boundary Gen 1/2				-800	-756	95.449974					99.8
Phase Gen 2
R_Date B1	-795	-548	95.449973	-793	-743	95.449974		143.8			99.9
R_Date B2	-790	-542	95.449974	-792	-736	95.449974		107.7			99.9
Boundary Gen 2/3				-789	-665	95.449973					99.9
Phase Gen 3
R_Date C1	-786	-541	95.449973	-776	-591	95.44997400000001		97.2			99.8
R_Date C2	-770	-490	95.449973	-773	-579	95.449973		105.8			99.8
Boundary Gen 3/4				-768	-541	95.449973					99.5
Phase Gen 4
R_Date D1	-753	-414	95.449973	-760	-512	95.449973		120.3			98.4
R_Date D2	-760	-430	95.449974	-760	-515	95.449973		124			98.6
Boundary End Gen 4				-755	-490	95.449974					96.3
Line
Sequence Anchor-5Gen-err25: Sequence and Interval
Boundary Start Gen 1				-870	-779	95.449974					98.9
Phase Gen 1
R_Date A1	-806	-590	95.449973	-805	-774	95.449974		117.5			100
R_Date A2	-822	-777	95.449974	-814	-780	95.449974		99.6			99.7
Interval	9	49	95.449974	0	33	95.449974		72.3			99.8
N(28.5,10)	8.5	48.5	95.449974
Boundary Gen 1/2				-795	-751	95.449974					99.9
Phase Gen 2
R_Date B1	-795	-548	95.449973	-791	-666	95.449973		135.1			99.8
R_Date B2	-790	-542	95.449974	-791	-630	95.44997400000001		110.6			99.8
Interval	9	49	95.449974	0	37	95.449974		67.7			99.5
N(28.5,10)	8.5	48.5	95.449974
Boundary Gen 2/3				-778	-589	95.449973					99.5
Phase Gen 3
R_Date C1	-786	-541	95.449973	-768	-565	95.449973		85.2			99.1
R_Date C2	-770	-490	95.449973	-766	-561	95.449973		109.9			99
Interval	1	41	95.449974	0	30	95.449974		82.5			99.3
N(21,10)	1	41	95.449974
Boundary Gen 3/4				-758	-537	95.449974					98.4
Phase Gen 4
R_Date D1	-753	-414	95.449973	-751	-507	95.449974		121.1			97.7
R_Date D2	-760	-430	95.449974	-751	-511	95.449974		122.6			97.6
Boundary End Gen 4				-749	-467	95.449974					96.6

## Sheet: Special_5Gen_25err
Column1	Column2	Column3	Column4	Column5	Column6	Column7	Column8	Column9	Column10	Column11	Column12	Column13
Name	Unmodelled (BC/AD)			Modelled (BC/AD)
	from	to	%	from	to	%	Acomb	A	L	P	C
Sequence Anchor-5Gen-err25: Simulated C14 Ages
Boundary Start				-877	-775	95.449974					99.7
Phase
R_Date A1	-806	-590	95.449973	-806	-669	95.449974		105.3			99.9
R_Date A2	-822	-777	95.449974	-814	-772	95.449974		88.7			99.9
R_Date B1	-795	-548	95.449973	-798	-568	95.449974		114			99.8
R_Date B2	-790	-542	95.449974	-792	-567	95.449973		97.7			99.8
R_Date C1	-786	-541	95.449973	-789	-574	95.449973		94.3			99.6
R_Date C2	-770	-490	95.449973	-773	-569	95.449974		103.3			99.7
R_Date D1	-753	-414	95.449973	-768	-528	95.449974		113.8			99.7
R_Date D2	-760	-430	95.449974	-770	-540	95.449974		115.3			99.8
R_Date E1	-753	-415	95.449973	-768	-532	95.449973		114.6			99.8
R_Date E2	-755	-415	95.449974	-768	-536	95.449973		115.6			99.7
Boundary End				-741	-465	95.449974					97.4
Axis
Line
Sequence Anchor-5Gen-err25: Sequence
Boundary Start Gen 1				-842	-773	95.449974					97.8
Phase Gen 1
R_Date A1	-806	-590	95.449973	-803	-772	95.449974		121.6			99.7
R_Date A2	-822	-777	95.449974	-811	-773	95.449974		84.7			99.5
Boundary Gen 1/2				-799	-759	95.449974					99.7
Phase Gen 2
R_Date B1	-795	-548	95.449973	-790	-748	95.449974		146.3			99.9
R_Date B2	-790	-542	95.449974	-789	-746	95.449974		108.5			99.9
Boundary Gen 2/3				-785	-728	95.449974					99.9
Phase Gen 3
R_Date C1	-786	-541	95.449973	-776	-671	95.449973		98.7			99.8
R_Date C2	-770	-490	95.449973	-774	-701	95.449974		106.4			99.7
Boundary Gen 3/4				-768	-656	95.449974					99.2
Phase Gen 4
R_Date D1	-753	-414	95.449973	-759	-541	95.449973		123.6			98.9
R_Date D2	-760	-430	95.449974	-759	-543	95.44997400000001		128.8			98.8
Boundary Gen 4/5				-755	-526	95.44997400000001					98.8
Phase Gen 5
R_Date E1	-753	-415	95.449973	-750	-515	95.449974		131.4			98.1
R_Date E2	-755	-415	95.449974	-750	-515	95.449973		132			98
Boundary End Gen 5				-747	-497	95.44997400000001					95.3
Line
Sequence Anchor-5Gen-err25: Sequence and Interval
Boundary Start Gen 1				-863	-781	95.449974					98.4
Phase Gen 1
R_Date A1	-806	-590	95.449973	-805	-775	95.449974		117.8			99.9
R_Date A2	-822	-777	95.449974	-813	-780	95.449974		100.1			99.8
Interval	9	49	95.449974	0	32	95.449974		70.1			99.6
N(28.5,10)	8.5	48.5	95.449974
Boundary Gen 1/2				-795	-752	95.449974					99.9
Phase Gen 2
R_Date B1	-795	-548	95.449973	-791	-671	95.449974		139.9			99.9
R_Date B2	-790	-542	95.449974	-790	-669	95.44997400000001		111.5			99.9
Interval	9	49	95.449974	0	35	95.449974		61.8			99.7
N(28.5,10)	8.5	48.5	95.449974
Boundary Gen 2/3				-780	-632	95.449973					99.8
Phase Gen 3
R_Date C1	-786	-541	95.449973	-770	-583	95.449974		87.4			99.6
R_Date C2	-770	-490	95.449973	-769	-582	95.449973		110.6			99.6
Interval	1	41	95.449974	0	28	95.449974		76.1			99.6
N(21,10)	1	41	95.449974
Boundary Gen 3/4				-760	-547	95.449974					99.2
Phase Gen 4
R_Date D1	-753	-414	95.449973	-751	-521	95.449974		123.3			98.5
R_Date D2	-760	-430	95.449974	-752	-526	95.449973		125.5			98.4
Interval	7	47	95.449974	0	35	95.449974		72.1			98.3
N(26.5,10)	6.5	46.5	95.449974
Boundary Gen 4/5				-742	-497	95.449974					97.6
Phase Gen 5
R_Date E1	-753	-415	95.449973	-736	-481	95.449974		117.7			97
R_Date E2	-755	-415	95.449974	-736	-482	95.449973		118.3			97
Boundary End Gen 5				-733	-449	95.449974					95
