# Supplementary material for: Pedigree-based Bayesian modelling of radiocarbon dates
Source: PLoS One. 2022 Jun 30;17(6):e0270374. doi: 10.1371/journal.pone.0270374 (PMC9246184; doi:10.1371/journal.pone.0270374)
Supplement: S5 Table — Agreement indices for single radiocarbon dates as well as for the entire model above 60% are considered to show the accordance between the model and the measured dating probabilities. (XLSX) [file pone.0270374.s008.xlsx]

## Sheet: Tabelle1
POST (Haunstetten) all individuals & 4 Generations				Int.	Int.		OBKR (Königsbrunn)				Int.	Int.		AITI (Kleinaitingen) all individuals & 2 Generations				Int.	Int.
			HBCO		HBCO					HBCO		HBCO					HBCO		HBCO
		Seq.	Seq.	Seq.	Seq.				Seq.	Seq.	Seq.	Seq.				Seq.	Seq.	Seq.	Seq.
Model		79.4	60	69.2	54.2		Model		99.4	116.1	87.6	90.2		Model		65	53	58.1	52.2
Overall		82	65	74.2	58.4		Overall		102.8	118.8	87.7	92.3		Overall		74.2	63.9	68.3	61.4
feat.	44	101.6	103.8	103.5	99.5		feat.	6	102.2	107.2	95.4	98.3		feat.	87	79.8	83	74.7	82.3
feat.	50	66.2	41.5	87.7	64.9		feat.	80	66.8	90.7	74.1	99.2		feat.	120	96.8	98.3	100.9	102.5
feat.	35	77.2	61	75.6	61.8		feat.	86	115.5	107.6	113.9	103.7		feat.	86	80	66.2	77.9	64.4
feat.	140	116.7	112.7	117.5	111		feat.	82	115.7	118.5	118.9	117.6		feat.	119	89.2	75.6	85.5	72.7
feat.	137	104.4	110	113.7	119.3		feat.	81	116.6	118.6	118.8	115.6
feat.	131	112.7	108.4	104.2	97.7
feat.	28	104.4	102.4	113.7	115.1									AITI (Kleinaitingen) 87 => 120				Int.	Int.
feat.	47	76.6	82	64.4	67.4												HBCO		HBCO
																Seq.	Seq.	Seq.	Seq.
														Model		106.7	106.4	104.2	102.7
POST (Haunstetten) no children & 4 Generations				Int.	Int.									Overall		105.5	105.4	105	103.4
			HBCO		HBCO									feat.	87	102.1	106.5	108.1	110.6
		Seq.	Seq.	Seq.	Seq.									feat.	120	105.7	101.1	107.5	102.6
Model		72.5	51.3	62.1	47.4
Overall		75.2	56.4	68.1	52.7
feat.	44	102.3	104	103.4	99.4									AITI (Kleinaitingen) 87 => 119				Int.	Int.
feat.	50	68.5	41.6	88.4	64.4												HBCO		HBCO
feat.	35	77.2	61.5	76.9	63.2											Seq.	Seq.	Seq.	Seq.
feat.	140	115.7	111.9	117.3	111.9									Model		63.6	53.1	77.7	68.1
feat.	28	101.1	99.7	111.2	113.8									Overall		70.2	64.1	84.9	79.3
feat.	47	78.6	82.9	63.2	63									feat.	87	69	67.4	75.7	76.4
														feat.	120	87.8	79.1	88	77.5
POST (Haunstetten) no children & 5 Generations				Int.	Int.									AITI (Kleinaitingen) 119 => 87				Int.	Int.
			HBCO		HBCO												HBCO		HBCO
		Seq.	Seq.	Seq.	Seq.											Seq.	Seq.	Seq.	Seq.
Model		69.9	49.5	59.8	50.9									Model		107.8	104.7	110.4	107.4
Overall		72.7	54.6	65.8	53.8									Overall		107.5	104.6	110.4	108.5
feat.	44	104.1	103.8	112.4	106.4									feat.	87	102.5	101.4	101.6	99.4
feat.	50	60.6	37.4	80.8	66.9									feat.	120	108	105.1	103.6	103.1
feat.	35	79	63.5	77.2	61
feat.	140	115.8	112.1	117.8	111.9
feat.	28	100.4	99.5	110.3	113.3									AITI (Kleinaitingen) 87 => 86				Int.	Int.
feat.	47	79	82.6	64.9	64.4												HBCO		HBCO
																Seq.	Seq.	Seq.	Seq.
														Model		59	46.5	75.9	62.8
														Overall		67.4	60.2	84.9	77
														feat.	87	67.5	66.3	76.6	76.2
														feat.	120	84.7	73.7	87.1	73.8
														AITI (Kleinaitingen) 86 => 87				Int.	Int.
																	HBCO		HBCO
																Seq.	Seq.	Seq.	Seq.
														Model		106.8	104.4	108.5	106.6
														Overall		106.7	104.3	109.2	107.4
														feat.	87	103.3	101.7	101.1	98
														feat.	120	106.2	104.5	102.1	102.6
