# Supplementary material for: Pedigree-based Bayesian modelling of radiocarbon dates
Source: PLoS One. 2022 Jun 30;17(6):e0270374. doi: 10.1371/journal.pone.0270374 (PMC9246184; doi:10.1371/journal.pone.0270374)
Supplement: S6 Table — In each sheet (1–12) a varying bayesian model was calculated using different variables (HBCO and intervals). (1–4) entire pedigree with four generations (POST_44 being the uncle of POST_50). (5–8) only the right strand of the four generation pedigree with adult individuals. (9–12) only the right strand of the five generation pedigree with adult individuals (POST_44 being the grandfather of POST_50) (OxCal Codes provided in S5 Codes). (XLSX) [file pone.0270374.s009.xlsx]

## Sheet: 1_HaunstPost_Code_Seq
Column1	Column2	Column3	Column4	Column5	Column6	Column7	Column8	Column9	Column10	Column11	Column12	Column13
Name	Unmodelled (BC/AD)			Modelled (BC/AD)			Indices_x000D_ Amodel 79.4_x000D_ Aoverall 82
	from	to	%	from	to	%	Acomb	A	L	P	C
Haunst-Post, Sequence Generations
Start Gen 1				-2186	-1983	95.449973					95.2
Gen 1
44	-2140	-1978	95.449974	-2133	-1986	95.449974		101.6			98.8
Gen 1/2				-2118	-1983	95.449973					99.4
Gen 2
50	-2196	-2029	95.449973	-2086	-1980	95.449974		66.2			99.6
35	-2034	-1920	95.449974	-2041	-1981	95.449974		77.2			99.8
Gen 2/3				-2036	-1975	95.449974					99.7
Gen 3
140	-2115	-1928	95.449973	-2031	-1970	95.449974		116.7			99.7
Gen 3/4				-2027	-1962	95.449974					99.5
Gen 4
137	-2027	-1909	95.449974	-2022	-1950	95.449974		104.4			99.1
131	-2119	-1938	95.449974	-2022	-1953	95.449974		112.7			99.1
28	-2027	-1909	95.449974	-2022	-1950	95.449974		104.4			99
47	-2135	-1956	95.449973	-2022	-1955	95.449974		76.6			99.1
End Gen 4				-2023	-1932	95.449974					96.5

## Sheet: 2_HaunstPost_Code_Seq_HBCO
Column1	Column2	Column3	Column4	Column5	Column6	Column7	Column8	Column9	Column10	Column11	Column12	Column13
Name	Unmodelled (BC/AD)			Modelled (BC/AD)			Indices_x000D_ Amodel 60_x000D_ Aoverall 65
	from	to	%	from	to	%	Acomb	A	L	P	C
Haunst-Post, Seq + HBCO
Start Gen 1				-2166	-1970	95.449974					97.8
Gen 1
44	-2136	-1962	95.449974	-2126	-1977	95.449974		103.8			99.2
Gen 1/2				-2098	-1973	95.449974					99.5
Gen 2
50	-2191	-1983	95.449974	-2065	-1967	95.449974		41.5			99.6
35	-2023	-1898	95.449974	-2032	-1974	95.449974		61			99.8
Gen 2/3				-2029	-1968	95.449974					99.7
Gen 3
140	-2034	-1920	95.449974	-2025	-1963	95.449974		112.7			99.7
Gen 3/4				-2022	-1957	95.449974					99.7
Gen 4
137	-2027	-1909	95.449974	-2020	-1946	95.449974		110			99.6
131	-2119	-1938	95.449974	-2018	-1950	95.449974		108.4			99.6
28	-2024	-1901	95.449974	-2019	-1946	95.449974		102.4			99.6
47	-2134	-1950	95.449974	-2018	-1951	95.449974		82			99.6
End Gen 4				-2020	-1930	95.449974					99.3

## Sheet: 3_HaunstPost_Code_Seq_Int
Column1	Column2	Column3	Column4	Column5	Column6	Column7	Column8	Column9	Column10	Column11	Column12	Column13
Name	Unmodelled (BC/AD)			Modelled (BC/AD)			Indices_x000D_ Amodel 69.2_x000D_ Aoverall 74.2
	from	to	%	from	to	%	Acomb	A	L	P	C
Haunst-Post, Seq + Interval=(25+-10) yr
Start Gen 1				-2212	-2028	95.449974					97.5
Gen 1
44	-2140	-1978	95.449974	-2134	-2032	95.449974		103.5			99.2
	5	45	95.449974	0	37	95.449974		87.8			99.8
	5	45	95.449974
Gen 1/2				-2117	-2018	95.449974					99.3
Gen 2
50	-2196	-2029	95.449973	-2098	-2011	95.449974		87.7			99.6
35	-2034	-1920	95.449974	-2107	-1990	95.449973		75.6			99.9
	5	45	95.449974	0	32	95.449974		78.8			99.8
	5	45	95.449974
Gen 2/3				-2037	-1971	95.449974					99.8
Gen 3
140	-2115	-1928	95.449973	-2026	-1970	95.449974		117.5			99.8
	5	45	95.449974	0	31	95.449974		76.5			99.8
	5	45	95.449974
Gen 3/4				-2014	-1954	95.449974					99.6
Gen 4
137	-2027	-1909	95.449974	-2011	-1942	95.449974		113.7			99.6
131	-2119	-1938	95.449974	-2008	-1946	95.449974		104.2			99.6
28	-2027	-1909	95.449974	-2011	-1942	95.449974		113.7			99.6
47	-2135	-1956	95.449973	-2009	-1947	95.449974		64.4			99.6
End Gen 4				-2009	-1923	95.449974					99

## Sheet: 4_HaunstPost_Code_Seq_Int_HBCO
Column1	Column2	Column3	Column4	Column5	Column6	Column7	Column8	Column9	Column10	Column11	Column12	Column13
Name	Unmodelled (BC/AD)			Modelled (BC/AD)			Indices_x000D_ Amodel 54.2_x000D_ Aoverall 58.4
	from	to	%	from	to	%	Acomb	A	L	P	C
Haunst-Post, Seq + Interval=(25+-10) yr + HBCO
Start Gen 1				-2215	-1988	95.449974					97.5
Gen 1
44	-2136	-1962	95.449974	-2132	-2012	95.449974		99.5			98.2
	5	45	95.449974	0	37	95.449974		84.4			99.5
	5	45	95.449974
Gen 1/2				-2110	-1991	95.449974					98.5
Gen 2
50	-2191	-1983	95.449974	-2082	-1981	95.449974		64.9			99.1
35	-2023	-1898	95.449974	-2035	-1984	95.449974		61.8			99.9
	5	45	95.449974	0	30	95.449974		70.2			99.4
	5	45	95.449974
Gen 2/3				-2026	-1969	95.449974					99.8
Gen 3
140	-2034	-1920	95.449974	-2019	-1963	95.449974		111			99.8
	5	45	95.449974	0	30	95.449974		71			99.7
	5	45	95.449974
Gen 3/4				-2008	-1951	95.449974					99.7
Gen 4
137	-2027	-1909	95.449974	-2006	-1940	95.449974		119.3			99.7
131	-2119	-1938	95.449974	-2004	-1943	95.449974		97.7			99.8
28	-2024	-1901	95.449974	-2006	-1939	95.449974		115.1			99.6
47	-2134	-1950	95.449974	-2003	-1944	95.449974		67.4			99.8
End Gen 4				-2005	-1919	95.449974					98.8

## Sheet: 5_HaunstPost_noChildren_Code_Se
Column1	Column2	Column3	Column4	Column5	Column6	Column7	Column8	Column9	Column10	Column11	Column12	Column13
Name	Unmodelled (BC/AD)			Modelled (BC/AD)			Indices_x000D_ Amodel 72.5_x000D_ Aoverall 75.2
	from	to	%	from	to	%	Acomb	A	L	P	C
Haunst-Post, Sequence Generations
Start Gen 1				-2193	-1983	95.449973					96.5
Gen 1
44	-2140	-1978	95.449974	-2134	-1986	95.449974		102.3			98.2
Gen 1/2				-2120	-1983	95.449973					99.2
Gen 2
50	-2196	-2029	95.449973	-2089	-1981	95.449973		68.5			99.4
35	-2034	-1920	95.449974	-2042	-1980	95.449974		77.2			99.7
Gen 2/3				-2038	-1973	95.449974					99.5
Gen 3
140	-2115	-1928	95.449973	-2031	-1968	95.449974		115.7			99.3
Gen 3/4				-2028	-1960	95.449974					99.3
Gen 4
28	-2027	-1909	95.449974	-2026	-1942	95.449974		101.1			98.6
47	-2135	-1956	95.449973	-2025	-1950	95.449974		78.6			98.8
End Gen 4				-2027	-1913	95.449974					97.7

## Sheet: 6_HaunstPost_noChildren_Code_Se
Column1	Column2	Column3	Column4	Column5	Column6	Column7	Column8	Column9	Column10	Column11	Column12	Column13
Name	Unmodelled (BC/AD)			Modelled (BC/AD)			Indices_x000D_ Amodel 51.3_x000D_ Aoverall 56.4
	from	to	%	from	to	%	Acomb	A	L	P	C
Haunst-Post, Seq + HBCO
Start Gen 1				-2160	-1974	95.449974					97.6
Gen 1
44	-2136	-1962	95.449974	-2125	-1977	95.449974		104			99.1
Gen 1/2				-2098	-1973	95.449974					99.4
Gen 2
50	-2191	-1983	95.449974	-2066	-1967	95.449974		41.6			99.4
35	-2023	-1898	95.449974	-2033	-1974	95.449974		61.5			99.5
Gen 2/3				-2030	-1966	95.449974					99.3
Gen 3
140	-2034	-1920	95.449974	-2026	-1960	95.449974		111.9			99.3
Gen 3/4				-2022	-1954	95.449974					99.3
Gen 4
28	-2024	-1901	95.449974	-2021	-1940	95.449974		99.7			99.3
47	-2134	-1950	95.449974	-2021	-1946	95.449974		82.9			99.2
End Gen 4				-2023	-1916	95.449974					97.8

## Sheet: 7_HaunstPost_noChildren_Code_Se
Column1	Column2	Column3	Column4	Column5	Column6	Column7	Column8	Column9	Column10	Column11	Column12	Column13
Name	Unmodelled (BC/AD)			Modelled (BC/AD)			Indices_x000D_ Amodel 62.1_x000D_ Aoverall 68.1
	from	to	%	from	to	%	Acomb	A	L	P	C
Haunst-Post, Seq + Interval=(25+-10) yr
Start Gen 1				-2216	-2027	95.449974					98
Gen 1
44	-2140	-1978	95.449974	-2133	-2033	95.449974		103.4			99.5
	5	45	95.449974	0	37	95.449974		88.4			99.8
	5	45	95.449974
Gen 1/2				-2117	-2018	95.449974					99.6
Gen 2
50	-2196	-2029	95.449973	-2098	-2011	95.449974		88.4			99.7
35	-2034	-1920	95.449974	-2106	-1987	95.449973		76.9			99.9
	5	45	95.449974	0	32	95.449974		79.6			99.8
	5	45	95.449974
Gen 2/3				-2036	-1970	95.449974					99.8
Gen 3
140	-2115	-1928	95.449973	-2026	-1966	95.449974		117.3			99.8
	5	45	95.449974	0	32	95.449974		77.5			99.8
	5	45	95.449974
Gen 3/4				-2014	-1950	95.449974					99.7
Gen 4
28	-2027	-1909	95.449974	-2011	-1934	95.449974		111.2			99.5
47	-2135	-1956	95.449973	-2008	-1942	95.449974		63.2			99.6
End Gen 4				-2011	-1896	95.449974					98.3

## Sheet: 8_HaunstPost_noChildren_Code_Se
Column1	Column2	Column3	Column4	Column5	Column6	Column7	Column8	Column9	Column10	Column11	Column12	Column13
Name	Unmodelled (BC/AD)			Modelled (BC/AD)			Indices_x000D_ Amodel 47.4_x000D_ Aoverall 52.7
	from	to	%	from	to	%	Acomb	A	L	P	C
Haunst-Post, Seq + Interval=(25+-10) yr + HBCO
Start Gen 1				-2202	-1993	95.449974					95.6
Gen 1
44	-2136	-1962	95.449974	-2132	-2012	95.449974		99.4			98.3
	5	45	95.449974	0	37	95.449974		85.4			99.4
	5	45	95.449974
Gen 1/2				-2109	-1991	95.449974					98.6
Gen 2
50	-2191	-1983	95.449974	-2082	-1980	95.449974		64.4			99.3
35	-2023	-1898	95.449974	-2035	-1982	95.449974		63.2			99.8
	5	45	95.449974	0	31	95.449974		72.3			99.7
	5	45	95.449974
Gen 2/3				-2026	-1965	95.449974					99.6
Gen 3
140	-2034	-1920	95.449974	-2018	-1959	95.449974		111.9			99.6
	5	45	95.449974	0	31	95.449974		73.2			99.8
	5	45	95.449974
Gen 3/4				-2008	-1944	95.449974					99.6
Gen 4
28	-2024	-1901	95.449974	-2005	-1926	95.449974		113.8			99.6
47	-2134	-1950	95.449974	-2006	-1931	95.449974		63			99.7
End Gen 4				-2005	-1893	95.449974					98.2

## Sheet: 9_HaunstPost_noChildren_addedGe
Column1	Column2	Column3	Column4	Column5	Column6	Column7	Column8	Column9	Column10	Column11	Column12	Column13
Name	Unmodelled (BC/AD)			Modelled (BC/AD)			Indices_x000D_ Amodel 69.9_x000D_ Aoverall 72.7
	from	to	%	from	to	%	Acomb	A	L	P	C
Haunst-Post, Sequence Generations
Start Gen 1				-2188	-1986	95.449974					96.1
Gen 1
44	-2140	-1978	95.449974	-2138	-2020	95.449974		104.1			97.4
Gen 1/2				-2130	-1986	95.449973					98.1
Gen 2
Gen2?				-2114	-1986	95.449974					98.5
Gen 2/3				-2096	-1984	95.449974					99.4
Gen 3
50	-2196	-2029	95.449973	-2076	-1980	95.449974		60.6			99.5
35	-2034	-1920	95.449974	-2041	-1981	95.449974		79			99.8
Gen 3/4				-2036	-1974	95.449974					99.6
Gen 4
140	-2115	-1928	95.449973	-2031	-1968	95.449974		115.8			99.6
Gen 4/5				-2029	-1960	95.449974					99.3
Gen 5
28	-2027	-1909	95.449974	-2026	-1944	95.449974		100.4			98.9
47	-2135	-1956	95.449973	-2026	-1951	95.449974		79			99
End Gen 5				-2027	-1918	95.449974					97.4

## Sheet: 10_HaunstPost_noChildren_addedG
Column1	Column2	Column3	Column4	Column5	Column6	Column7	Column8	Column9	Column10	Column11	Column12	Column13
Name	Unmodelled (BC/AD)			Modelled (BC/AD)			Indices_x000D_ Amodel 49.5_x000D_ Aoverall 54.6
	from	to	%	from	to	%	Acomb	A	L	P	C
Haunst-Post, Seq + HBCO
Start Gen 1				-2160	-1976	95.449974					97.8
Gen 1
44	-2136	-1962	95.449974	-2130	-1979	95.44997400000001		103.8			99.1
Gen 1/2				-2114	-1978	95.449974					99.2
Gen 2
Gen2?				-2096	-1975	95.449974					99.3
Gen 2/3				-2079	-1969	95.449974					99.5
Gen 3
50	-2191	-1983	95.449974	-2057	-1967	95.449974		37.4			99.7
35	-2023	-1898	95.449974	-2033	-1971	95.449974		63.5			99.8
Gen 3/4				-2030	-1965	95.449974					99.8
Gen 4
140	-2034	-1920	95.449974	-2026	-1959	95.449974		112.1			99.7
Gen 4/5				-2023	-1954	95.449974					99.7
Gen 5
28	-2024	-1901	95.449974	-2022	-1941	95.449974		99.5			99.6
47	-2134	-1950	95.449974	-2021	-1946	95.449974		82.6			99.5
End Gen 5				-2023	-1921	95.449974					98.5

[truncated: 2 more sheets: 11_HaunstPost_noChildren_addedG, 12_HaunstPost_noChildren_addedG]
