# Supplementary material for: Pedigree-based Bayesian modelling of radiocarbon dates
Source: PLoS One. 2022 Jun 30;17(6):e0270374. doi: 10.1371/journal.pone.0270374 (PMC9246184; doi:10.1371/journal.pone.0270374)
Supplement: S7 Table — In each sheet (1–4) a varying Bayesian model was calculated using different variables (HBCO and intervals) (OxCal Codes provided in S6 Codes). (XLSX) [file pone.0270374.s010.xlsx]

## Sheet: 1_Koenigsbrunn_Code_Seq
Column1	Column2	Column3	Column4	Column5	Column6	Column7	Column8	Column9	Column10	Column11	Column12	Column13
Name	Unmodelled (BC/AD)			Modelled (BC/AD)			Indices_x000D_ Amodel 99.4_x000D_ Aoverall 102.8
	from	to	%	from	to	%	Acomb	A	L	P	C
Koenigsbrunn, Sequence Generations
Start Gen 1				-2102	-1948	95.449974					96.1
Gen 1
6	-2030	-1902	95.449974	-2031	-1956	95.449974		102.2			98.5
Gen 1/2				-2026	-1951	95.449974					98.8
Gen 2
80	-2135	-1958	95.449974	-2020	-1948	95.449974		66.8			99
86	-2033	-1903	95.449974	-2019	-1947	95.449974		115.5			98.6
Gen 2/4				-2017	-1937	95.449974					98.7
Gen 4
82	-2024	-1895	95.449974	-2014	-1918	95.449974		115.7			98.6
81	-2025	-1896	95.449974	-2014	-1918	95.449974		116.6			98.6
End Gen 4				-2016	-1880	95.449974					97

## Sheet: 2_Koenigsbrunn_Code_Seq_HBCO
Column1	Column2	Column3	Column4	Column5	Column6	Column7	Column8	Column9	Column10	Column11	Column12	Column13
Name	Unmodelled (BC/AD)			Modelled (BC/AD)			Indices_x000D_ Amodel 116.1_x000D_ Aoverall 118.8
	from	to	%	from	to	%	Acomb	A	L	P	C
Koenigsbrunn, Sequence Generations
Start Gen 1				-2086	-1943	95.449974					95.4
Gen 1
6	-2030	-1902	95.449974	-2029	-1950	95.449974		107.2			98.7
Gen 1/2				-2022	-1946	95.449974					98.8
Gen 2
80	-2132	-1943	95.449973	-2017	-1943	95.449974		90.7			99
86	-2024	-1895	95.449974	-2016	-1941	95.449974		107.6			99
Gen 2/4				-2014	-1931	95.449974					98.9
Gen 4
82	-2024	-1895	95.449974	-2013	-1912	95.449973		118.5			99
81	-2025	-1896	95.449974	-2013	-1912	95.449974		118.6			98.7
End Gen 4				-2012	-1884	95.449974					97.6

## Sheet: 3_Koenigsbrunn_Code_Seq_Int
Column1	Column2	Column3	Column4	Column5	Column6	Column7	Column8	Column9	Column10	Column11	Column12	Column13
Name	Unmodelled (BC/AD)			Modelled (BC/AD)			Indices_x000D_ Amodel 87.6_x000D_ Aoverall 87.7
	from	to	%	from	to	%	Acomb	A	L	P	C
Koenigsbrunn, Seq + Interval=(25+-10) yr
Start Gen 1				-2145	-1960	95.449974					97.7
Gen 1
6	-2030	-1902	95.449974	-2036	-1967	95.449974		95.4			99.5
	5	45	95.449974	0	33	95.449974		81.4			99.5
	5	45	95.449974
Gen 1/2				-2022	-1956	95.449974					99.6
Gen 2
80	-2135	-1958	95.449974	-2013	-1948	95.449974		74.1			99.6
86	-2033	-1903	95.449974	-2012	-1946	95.449974		113.9			99.5
	5	45	95.449974	0	32	95.449974		76.3			99.7
	5	45	95.449974
Gen 2/4				-1996	-1923	95.449974					99.4
Gen 4
82	-2024	-1895	95.449974	-1983	-1903	95.449974		118.9			99.1
81	-2024	-1895	95.449974	-1983	-1903	95.449974		118.8			99
End Gen 4				-2001	-1852	95.44997400000001					96.5

## Sheet: 4_Koenigsbrunn_Code_Seq_Int_HBC
Column1	Column2	Column3	Column4	Column5	Column6	Column7	Column8	Column9	Column10	Column11	Column12	Column13
Name	Unmodelled (BC/AD)			Modelled (BC/AD)			Indices_x000D_ Amodel 90.2_x000D_ Aoverall 92.3
	from	to	%	from	to	%	Acomb	A	L	P	C
Koenigsbrunn, Seq + Interval=(25+-10) yr + HBCO
Start Gen 1				-2130	-1956	95.449974					96.6
Gen 1
6	-2030	-1902	95.449974	-2033	-1964	95.449974		98.3			99.2
	5	45	95.449974	0	34	95.449974		81.7			98.9
	5	45	95.449974
Gen 1/2				-2020	-1951	95.449974					99.3
Gen 2
80	-2132	-1943	95.449973	-2010	-1943	95.449974		99.2			99.6
86	-2024	-1895	95.449974	-2011	-1940	95.449974		103.7			99.8
	5	45	95.449974	0	32	95.449974		72			98.2
	5	45	95.449974
Gen 2/4				-1995	-1918	95.449974					99.6
Gen 4
82	-2024	-1895	95.449974	-1981	-1899	95.449974		117.6			99.4
81	-2025	-1896	95.449974	-1981	-1900	95.449974		115.6			99
End Gen 4				-1980	-1851	95.449974					95.8
