# Supplementary material for: Pedigree-based Bayesian modelling of radiocarbon dates
Source: PLoS One. 2022 Jun 30;17(6):e0270374. doi: 10.1371/journal.pone.0270374 (PMC9246184; doi:10.1371/journal.pone.0270374)
Supplement: S8 Table — In each sheet (1–25) a varying bayesian model was calculated using different variables (HBCO and intervals). (1–4) entire pedigree with two generations, with the sequence in the Bayesian model according to their generation level (OxCal Codes provided in S7 Codes). (5–24) pairwise Bayesian modelling (mother together with one of her sons) (OxCal Codes provided in S8, S9, S10, S11 and S12 Codes). (25) entire pedigree with the individuals assigned to sequence levels based on the results of the pairwise comparisons (5–24) (OxCal Codes provided in S13 Codes). (XLSX) [file pone.0270374.s011.xlsx]

## Sheet: 1_Kleinaitingen_Code_Seq
Column1	Column2	Column3	Column4	Column5	Column6	Column7	Column8	Column9	Column10	Column11	Column12	Column13
Name	Unmodelled (BC/AD)			Modelled (BC/AD)			Indices_x000D_ Amodel 65_x000D_ Aoverall 74.2
	from	to	%	from	to	%	Acomb	A	L	P	C
Kleinaitingen, Sequence Generations
Start Gen 1				-2031	-1697	95.449974					97.8
Gen 1
87	-1876	-1660	95.449974	-1877	-1700	95.449974		79.8			99.1
Gen 1/2				-1867	-1697	95.449973					99.2
Gen 2
120	-1868	-1636	95.449974	-1865	-1681	95.449974		96.8			99.2
86	-1891	-1694	95.449973	-1861	-1691	95.449973		80			99.4
119	-1883	-1696	95.449974	-1862	-1691	95.449974		89.2			99.4
End Gen 2				-1864	-1616	95.44997400000001					97.8

## Sheet: 2_Kleinaitingen_Code_Seq_HBCO
Column1	Column2	Column3	Column4	Column5	Column6	Column7	Column8	Column9	Column10	Column11	Column12	Column13
Name	Unmodelled (BC/AD)			Modelled (BC/AD)			Indices_x000D_ Amodel 53_x000D_ Aoverall 63.9
	from	to	%	from	to	%	Acomb	A	L	P	C
Kleinaitingen, Seq + HBCO
Start Gen 1				-1992	-1695	95.449974					96.1
Gen 1
87	-1870	-1635	95.449974	-1875	-1697	95.449973		83			98.3
Gen 1/2				-1864	-1693	95.449974					98.9
Gen 2
120	-1768	-1629	95.449974	-1857	-1673	95.449974		98.3			98.6
86	-1891	-1694	95.449973	-1856	-1687	95.449973		66.2			98.7
119	-1883	-1696	95.449974	-1859	-1688	95.449974		75.6			98.3
End Gen 2				-1861	-1610	95.449974					95.6

## Sheet: 3_Kleinaitingen_Code_Seq_Int
Column1	Column2	Column3	Column4	Column5	Column6	Column7	Column8	Column9	Column10	Column11	Column12	Column13
Name	Unmodelled (BC/AD)			Modelled (BC/AD)			Indices_x000D_ Amodel 58.1_x000D_ Aoverall 68.3
	from	to	%	from	to	%	Acomb	A	L	P	C
Kleinaitingen, Seq + Interval=(20+-10) yr
Start Gen 1				-2035	-1700	95.449974					98.3
Gen 1
87	-1876	-1660	95.449974	-1876	-1707	95.449974		74.7			99.3
	5	45	95.449974	0	37	95.449974		84.9			99.4
	5	45	95.449974
Gen 1/2				-1858	-1697	95.449973					99.3
Gen 2
120	-1868	-1636	95.449974	-1860	-1677	95.449974		100.9			99.3
86	-1891	-1694	95.449973	-1854	-1689	95.449973		77.9			99.2
119	-1883	-1696	95.449974	-1854	-1691	95.449973		85.5			99.3
End Gen 2				-1860	-1607	95.44997400000001					97.8

## Sheet: 4_Kleinaitingen_Code_Seq_Int_HB
Column1	Column2	Column3	Column4	Column5	Column6	Column7	Column8	Column9	Column10	Column11	Column12	Column13
Name	Unmodelled (BC/AD)			Modelled (BC/AD)			Indices_x000D_ Amodel 52.2_x000D_ Aoverall 61.4
	from	to	%	from	to	%	Acomb	A	L	P	C
Kleinaitingen, Seq + Interval=(25+-10) yr + HBCO
Start Gen 1				-2011	-1701	95.449974					96.1
Gen 1
87	-1870	-1635	95.449974	-1874	-1703	95.449974		82.3			98.2
	5	45	95.449974	0	36	95.449974		85.2			99.3
	5	45	95.449974
Gen 1/2				-1856	-1694	95.449973					98.3
Gen 2
120	-1768	-1629	95.449974	-1773	-1666	95.449974		102.5			98.8
86	-1891	-1694	95.449973	-1817	-1687	95.449974		64.4			99.2
119	-1883	-1696	95.449974	-1816	-1688	95.449974		72.7			99.1
End Gen 2				-1854	-1592	95.449974					97

## Sheet: 5_Kleinaitingen_87_120_Code_Seq
Column1	Column2	Column3	Column4	Column5	Column6	Column7	Column8	Column9	Column10	Column11	Column12	Column13
Name	Unmodelled (BC/AD)			Modelled (BC/AD)			Indices_x000D_ Amodel 106.7_x000D_ Aoverall 105.5
	from	to	%	from	to	%	Acomb	A	L	P	C
Kleinaitingen (87->120), Sequence Generations
Start Gen 1				-2149	-1668	95.449973					95
Gen 1
87	-1876	-1660	95.449974	-1876	-1685	95.449973		102.1			99
Gen 1/2				-1856	-1653	95.44997400000001					99.4
Gen 2
120	-1868	-1636	95.449974	-1759	-1638	95.449974		105.7			99.3
End Gen 2				-1851	-1297	95.449973					96.7

## Sheet: 6_Kleinaitingen_87_120_Code_Seq
Column1	Column2	Column3	Column4	Column5	Column6	Column7	Column8	Column9	Column10	Column11	Column12	Column13
Name	Unmodelled (BC/AD)			Modelled (BC/AD)			Indices_x000D_ Amodel 106.4_x000D_ Aoverall 105.4
	from	to	%	from	to	%	Acomb	A	L	P	C
Kleinaitingen (87->120), Seq + HBCO
Start Gen 1				-2094	-1652	95.449973					95.4
Gen 1
87	-1870	-1635	95.449974	-1869	-1663	95.449973		106.5			99.1
Gen 1/2				-1776	-1637	95.449974					99.3
Gen 2
120	-1768	-1629	95.449974	-1745	-1634	95.449974		101.1			99.3
End Gen 2				-1760	-1352	95.449974					96.5

## Sheet: 7_Kleinaitingen_87_120_Code_Seq
Column1	Column2	Column3	Column4	Column5	Column6	Column7	Column8	Column9	Column10	Column11	Column12	Column13
Name	Unmodelled (BC/AD)			Modelled (BC/AD)			Indices_x000D_ Amodel 104.2_x000D_ Aoverall 105
	from	to	%	from	to	%	Acomb	A	L	P	C
Kleinaitingen (87->120), Seq + Interval=(20+-10) yr
Start Gen 1				-2084	-1675	95.449973					97.3
Gen 1
87	-1876	-1660	95.449974	-1871	-1683	95.449974		108.1			99.3
	0	40	95.449974	0	33	95.449974		93.7			99.7
	3.03799e-13	40	95.449974
Gen 1/2				-1853	-1664	95.44997400000001					99.4
Gen 2
120	-1868	-1636	95.449974	-1755	-1641	95.449974		107.5			99.5
End Gen 2				-1770	-1311	95.449973					97.7

## Sheet: 8_Kleinaitingen_87_120_Code_Seq
Column1	Column2	Column3	Column4	Column5	Column6	Column7	Column8	Column9	Column10	Column11	Column12	Column13
Name	Unmodelled (BC/AD)			Modelled (BC/AD)			Indices_x000D_ Amodel 102.7_x000D_ Aoverall 103.4
	from	to	%	from	to	%	Acomb	A	L	P	C
Kleinaitingen (87->120), Seq + Interval=(20+-10) yr + HBCO
Start Gen 1				-2048	-1659	95.449974					95.6
Gen 1
87	-1870	-1635	95.449974	-1857	-1662	95.449974		110.6			99.2
	0	40	95.449974	0	32	95.449974		93.4			99.6
	3.03799e-13	40	95.449974
Gen 1/2				-1769	-1643	95.449974					99.2
Gen 2
120	-1768	-1629	95.449974	-1743	-1638	95.449974		102.6			99
End Gen 2				-1753	-1359	95.449974					96.3

## Sheet: 9_Kleinaitingen_87_119_Code_Seq
Column1	Column2	Column3	Column4	Column5	Column6	Column7	Column8	Column9	Column10	Column11	Column12	Column13
Name	Unmodelled (BC/AD)			Modelled (BC/AD)			Indices_x000D_ Amodel 63.6_x000D_ Aoverall 70.2
	from	to	%	from	to	%	Acomb	A	L	P	C
Kleinaitingen (87->119), Sequence Generations
Start Gen 1				-2118	-1696	95.449974					95.1
Gen 1
87	-1876	-1660	95.449974	-1880	-1700	95.449974		69			97.6
Gen 1/2				-1866	-1699	95.449974					97.7
Gen 2
119	-1883	-1696	95.449974	-1862	-1691	95.449974		87.8			98.2
End Gen 2				-1871	-1440	95.449974					96.7

## Sheet: 10_Kleinaitingen_87_119_Code_Se
Column1	Column2	Column3	Column4	Column5	Column6	Column7	Column8	Column9	Column10	Column11	Column12	Column13
Name	Unmodelled (BC/AD)			Modelled (BC/AD)			Indices_x000D_ Amodel 53.1_x000D_ Aoverall 64.1
	from	to	%	from	to	%	Acomb	A	L	P	C
Kleinaitingen (87->119), Seq + HBCO
Start Gen 1				-2097	-1692	95.449974					95.4
Gen 1
87	-1870	-1635	95.449974	-1879	-1697	95.449973		67.4			98.7
Gen 1/2				-1866	-1695	95.449974					98.9
Gen 2
119	-1883	-1696	95.449974	-1861	-1688	95.449973		79.1			99.2
End Gen 2				-1870	-1462	95.449974					96.5

[truncated: 15 more sheets: 11_Kleinaitingen_87_119_Code_Se, 12_Kleinaitingen_87_119_Code_Se, 13_Kleinaitingen_119_87_Code_Se, 14_Kleinaitingen_119_87_Code_Se, 15_Kleinaitingen_119_87_Code_Se, 16_Kleinaitingen_119_87_Code_Se, 17_Kleinaitingen_87_86_Code_Seq, 18_Kleinaitingen_87_86_Code_Seq, 19_Kleinaitingen_87_86_Code_Seq, 20_Kleinaitingen_87_86_Code_Seq, 21_Kleinaitingen_86_87_Code_Seq, 22_Kleinaitingen_86_87_Code_Seq, 23_Kleinaitingen_86_87_Code_Seq, 24_Kleinaitingen_86_87_Code_Seq, 25_Kleinaitingen_86_119_87_120_]
