# Supplementary material for: Pedigree-based Bayesian modelling of radiocarbon dates
Source: PLoS One. 2022 Jun 30;17(6):e0270374. doi: 10.1371/journal.pone.0270374 (PMC9246184; doi:10.1371/journal.pone.0270374)
Supplement: S3 Codes — (LOG) [file pone.0270374.s015.log]

 // #########################
 // =========================
 Options()
 {
  Curve="intcal13.14c";
 };
 var(err);
 err=25;
 Plot("Simulate 14C Ages")
 {
  Sequence("Mixed-5Gen-err25: Simulated C14 Ages")
  {
   Boundary("Start");
   Phase()
   {
    var(A1);
    A1 = 3610.6;
    R_Date("A1",A1,err);
    var(A2);
    A2 = 3617.4;
    R_Date("A2",A2,err);
    var(B1);
    B1 = 3581.8;
    R_Date("B1",B1,err);
    var(B2);
    B2 = 3579.2;
    R_Date("B2",B2,err);
   };
   Boundary("End");
  };
  Axis(-2200,-1600);
 };
 line();
 // =========================
 Plot("Sequence generations")
 {
  Sequence("Mixed-5Gen-err25: Sequence")
  {
   Boundary("Start Gen 1");
   Phase("Gen 1")
   {
    R_Date("A1",A1,err);
    R_Date("A2",A2,err);
   };
   Boundary("Gen 1/2");
   Phase("Gen 2")
   {
    R_Date("B1",B1,err);
    R_Date("B2",B2,err);
   };
   Boundary("End Gen 2");
  };
 };
 line();
 // =========================

 Plot("Sequence generation with intervals")
 {
  Sequence("Mixed-5Gen-err25: Sequence and Interval")
  {
   Boundary("Start Gen 1");
   Phase("Gen 1")
   {
    R_Date("A1",A1,err);
    R_Date("A2",A2,err);
   };
   Interval(N(28.5,10));
   Boundary("Gen 1/2");
   Phase("Gen 2")
   {
    R_Date("B1",B1,err);
    R_Date("B2",B2,err);
   };
   Boundary("End Gen 2");
  };
 };
 line();

 // #########################
 // =========================
 Options()
 {
  Curve="intcal13.14c";
 };
 var(err);
 err=25;
 Plot("Simulate 14C Ages")
 {
  Sequence("Mixed-5Gen-err25: Simulated C14 Ages")
  {
   Boundary("Start");
   Phase()
   {
    var(A1);
    A1 = 3610.6;
    R_Date("A1",A1,err);
    var(A2);
    A2 = 3617.4;
    R_Date("A2",A2,err);
    var(B1);
    B1 = 3581.8;
    R_Date("B1",B1,err);
    var(B2);
    B2 = 3579.2;
    R_Date("B2",B2,err);
    var(C1);
    C1 = 3574.0;
    R_Date("C1",C1,err);
    var(C2);
    C2 = 3562.6;
    R_Date("C2",C2,err);
   };
   Boundary("End");
  };
  Axis(-2200,-1600);
 };
 line();
 // =========================
 Plot("Sequence generations")
 {
  Sequence("Mixed-5Gen-err25: Sequence")
  {
   Boundary("Start Gen 1");
   Phase("Gen 1")
   {
    R_Date("A1",A1,err);
    R_Date("A2",A2,err);
   };
   Boundary("Gen 1/2");
   Phase("Gen 2")
   {
    R_Date("B1",B1,err);
    R_Date("B2",B2,err);
   };
   Boundary("Gen 2/3");
   Phase("Gen 3")
   {
    R_Date("C1",C1,err);
    R_Date("C2",C2,err);
   };
   Boundary("End Gen 3");
  };
 };
 line();
 // =========================
 Plot("Sequence generation with intervals")
 {
  Sequence("Mixed-5Gen-err25: Sequence and Interval")
  {
   Boundary("Start Gen 1");
   Phase("Gen 1")
   {
    R_Date("A1",A1,err);
    R_Date("A2",A2,err);
   };
   Interval(N(28.5,10));
   Boundary("Gen 1/2");
   Phase("Gen 2")
   {
    R_Date("B1",B1,err);
    R_Date("B2",B2,err);
   };
   Interval(N(28.5,10));
   Boundary("Gen 2/3");
   Phase("Gen 3")
   {
    R_Date("C1",C1,err);
    R_Date("C2",C2,err);
   };
   Boundary("End Gen 3");
  };
 };
 line();

 // #########################
 // =========================
 Options()
 {
  Curve="intcal13.14c";
 };
 var(err);
 err=25;
 Plot("Simulate 14C Ages")
 {
  Sequence("Mixed-5Gen-err25: Simulated C14 Ages")
  {
   Boundary("Start");
   Phase()
   {
    var(A1);
    A1 = 3610.6;
    R_Date("A1",A1,err);
    var(A2);
    A2 = 3617.4;
    R_Date("A2",A2,err);
    var(B1);
    B1 = 3581.8;
    R_Date("B1",B1,err);
    var(B2);
    B2 = 3579.2;
    R_Date("B2",B2,err);
    var(C1);
    C1 = 3574.0;
    R_Date("C1",C1,err);
    var(C2);
    C2 = 3562.6;
    R_Date("C2",C2,err);
    var(D1);
    D1 = 3545.4;
    R_Date("D1",D1,err);
    var(D2);
    D2 = 3555.2;
    R_Date("D2",D2,err);
   };
   Boundary("End");
  };
  Axis(-2200,-1600);
 };
 line();
 // =========================
 Plot("Sequence generations")
 {
  Sequence("Mixed-5Gen-err25: Sequence")
  {
   Boundary("Start Gen 1");
   Phase("Gen 1")
   {
    R_Date("A1",A1,err);
    R_Date("A2",A2,err);
   };
   Boundary("Gen 1/2");
   Phase("Gen 2")
   {
    R_Date("B1",B1,err);
    R_Date("B2",B2,err);
   };
   Boundary("Gen 2/3");
   Phase("Gen 3")
   {
    R_Date("C1",C1,err);
    R_Date("C2",C2,err);
   };
   Boundary("Gen 3/4");
   Phase("Gen 4")
   {
    R_Date("D1",D1,err);
    R_Date("D2",D2,err);
   };
   Boundary("End Gen 4");
  };
 };
 line();
 // =========================
 Plot("Sequence generation with intervals")
 {
  Sequence("Mixed-5Gen-err25: Sequence and Interval")
  {
   Boundary("Start Gen 1");
   Phase("Gen 1")
   {
    R_Date("A1",A1,err);
    R_Date("A2",A2,err);
   };
   Interval(N(28.5,10));
   Boundary("Gen 1/2");
   Phase("Gen 2")
   {
    R_Date("B1",B1,err);
    R_Date("B2",B2,err);
   };
   Interval(N(28.5,10));
   Boundary("Gen 2/3");
   Phase("Gen 3")
   {
    R_Date("C1",C1,err);
    R_Date("C2",C2,err);
   };
   Interval(N(21,10));
   Boundary("Gen 3/4");
   Phase("Gen 4")
   {
    R_Date("D1",D1,err);
    R_Date("D2",D2,err);
   };
   Boundary("End Gen 4");
  };
 };
 line();

 // #########################
 // =========================
 Options()
 {
  Curve="intcal13.14c";
 };
 var(err);
 err=25;
 Plot("Simulate 14C Ages")
 {
  Sequence("Mixed-5Gen-err25: Simulated C14 Ages")
  {
   Boundary("Start");
   Phase()
   {
    var(A1);
    A1 = 3610.6;
    R_Date("A1",A1,err);
    var(A2);
    A2 = 3617.4;
    R_Date("A2",A2,err);
    var(B1);
    B1 = 3581.8;
    R_Date("B1",B1,err);
    var(B2);
    B2 = 3579.2;
    R_Date("B2",B2,err);
    var(C1);
    C1 = 3574.0;
    R_Date("C1",C1,err);
    var(C2);
    C2 = 3562.6;
    R_Date("C2",C2,err);
    var(D1);
    D1 = 3545.4;
    R_Date("D1",D1,err);
    var(D2);
    D2 = 3555.2;
    R_Date("D2",D2,err);
    var(E1);
    E1 = 3476.6;
    R_Date("E1",E1,err);
    var(E2);
    E2 = 3492.0;
    R_Date("E2",E2,err);
   };
   Boundary("End");
  };
  Axis(-2200,-1600);
 };
 line();
 // =========================
 Plot("Sequence generations")
 {
  Sequence("Mixed-5Gen-err25: Sequence")
  {
   Boundary("Start Gen 1");
   Phase("Gen 1")
   {
    R_Date("A1",A1,err);
    R_Date("A2",A2,err);
   };
   Boundary("Gen 1/2");
   Phase("Gen 2")
   {
    R_Date("B1",B1,err);
    R_Date("B2",B2,err);
   };
   Boundary("Gen 2/3");
   Phase("Gen 3")
   {
    R_Date("C1",C1,err);
    R_Date("C2",C2,err);
   };
   Boundary("Gen 3/4");
   Phase("Gen 4")
   {
    R_Date("D1",D1,err);
    R_Date("D2",D2,err);
   };
   Boundary("Gen 4/5");
   Phase("Gen 5")
   {
    R_Date("E1",E1,err);
    R_Date("E2",E2,err);
   };
   Boundary("End Gen 5");
  };
 };
 line();
 // =========================
 Plot("Sequence generation with intervals")
 {
  Sequence("Mixed-5Gen-err25: Sequence and Interval")
  {
   Boundary("Start Gen 1");
   Phase("Gen 1")
   {
    R_Date("A1",A1,err);
    R_Date("A2",A2,err);
   };
   Interval(N(28.5,10));
   Boundary("Gen 1/2");
   Phase("Gen 2")
   {
    R_Date("B1",B1,err);
    R_Date("B2",B2,err);
   };
   Interval(N(28.5,10));
   Boundary("Gen 2/3");
   Phase("Gen 3")
   {
    R_Date("C1",C1,err);
    R_Date("C2",C2,err);
   };
   Interval(N(21,10));
   Boundary("Gen 3/4");
   Phase("Gen 4")
   {
    R_Date("D1",D1,err);
    R_Date("D2",D2,err);
   };
   Interval(N(26.5,10));
   Boundary("Gen 4/5");
   Phase("Gen 5")
   {
    R_Date("E1",E1,err);
    R_Date("E2",E2,err);
   };
   Boundary("End Gen 5");
  };
 };
 line();
