# Supplementary material for: Pedigree-based Bayesian modelling of radiocarbon dates
Source: PLoS One. 2022 Jun 30;17(6):e0270374. doi: 10.1371/journal.pone.0270374 (PMC9246184; doi:10.1371/journal.pone.0270374)
Supplement: S5 Codes — The codes are labeled according to the sheets in S6 Table (1–12). (TXT) [file pone.0270374.s017.txt]

 //
 Options()
 {
  Curve="intcal13.14c";
 };
 // variable definition
 var(xmin);
 xmin=-2400;
 var(xmax);
 xmax=-1800;
 var(S44);
 var(S44err);
 S44=3681;
 S44err=23;
 var(S50);
 var(S50err);
 S50=3707;
 S50err=24;
 var(S35);
 var(S35err);
 S35=3621;
 S35err=20;
 var(S140);
 var(S140err);
 S140=3631;
 S140err=20;
 var(S137);
 var(S137err);
 S137=3608;
 S137err=20;
 var(S131);
 var(S131err);
 S131=3635;
 S131err=20;
 var(S28);
 var(S28err);
 S28=3608;
 S28err=20;
 var(S47);
 var(S47err);
 S47=3662;
 S47err=24;
 var(INT);
 INT=25;
 var(INTerr);
 INTerr=10;
 //==================================================================
 // 1
 // Add relationship information to the C14 Dates
 // Sequence the individual Generations
 Plot("Sequence Generations")
 {
  Sequence("Haunst-Post, Sequence Generations")
  {
   Boundary("Start Gen 1");
   Phase("Gen 1")
   {
    Axis(xmin, xmax);
    R_Date("44",S44, S44err);
   };
   Boundary("Gen 1/2");
   Phase("Gen 2")
   {
    R_Date("50",S50, S50err);
    R_Date("35",S35, S35err);
   };
   Boundary("Gen 2/3");
   Phase("Gen 3")
   {
    R_Date("140",S140, S140err);
   };
   Boundary("Gen 3/4");
   Phase("Gen 4")
   {
    R_Date("137",S137, S137err);
    R_Date("131",S131, S131err);
    R_Date("28",S28, S28err);
    R_Date("47",S47, S47err);
   };
   Boundary("End Gen 4");
  };
  page();
 };

 //==================================================================
 // 2
 // Sequence Generations AND HBCO
 Plot("Sequence Generations + HBCO")
 {
  Sequence("Haunst-Post, Seq + HBCO")
  {
   Boundary("Start Gen 1");
   Phase("Gen 1")
   {
    Axis(xmin, xmax);
    R_Date("44",S44-15, S44err);
   };
   Boundary("Gen 1/2");
   Phase("Gen 2")
   {
    R_Date("50",S50-15, S50err);
    R_Date("35",S35-20, S35err);
   };
   Boundary("Gen 2/3");
   Phase("Gen 3")
   {
    R_Date("140",S140-10, S140err);
   };
   Boundary("Gen 3/4");
   Phase("Gen 4")
   {
    R_Date("137",S137-0, S137err);
    R_Date("131",S131-0, S131err);
    R_Date("28",S28-5, S28err);
    R_Date("47",S47-5, S47err);
   };
   Boundary("End Gen 4");
  };
  page();
 };

 //==================================================================
 // 3
 // Sequence Generations AND Interval between the generations
 // assuming that generations are 25+-10 years appart
 Plot("Sequence Generations + Interval=(25+-10) years")
 {
  Sequence("Haunst-Post, Seq + Interval=(25+-10) yr")
  {
   Boundary("Start Gen 1");
   Phase("Gen 1")
   {
    Axis(xmin, xmax);
    R_Date("44",S44, S44err);
   };
   Interval(N(INT,INTerr));
   Boundary("Gen 1/2");
   Phase("Gen 2")
   {
    R_Date("50",S50, S50err);
    R_Date("35",S35, S35err);
   };
   Interval(N(INT,INTerr));
   Boundary("Gen 2/3");
   Phase("Gen 3")
   {
    R_Date("140",S140, S140err);
   };
   Interval(N(INT,INTerr));
   Boundary("Gen 3/4");
   Phase("Gen 4")
   {
    R_Date("137",S137, S137err);
    R_Date("131",S131, S131err);
    R_Date("28",S28, S28err);
    R_Date("47",S47, S47err);
   };
   Boundary("End Gen 4");
  };
  page();
 };

 //==================================================================
 // 4
 // Sequence Generations AND Interval between the generations
 // assuming that generations are 25+-10 years appart
 Plot("Sequence Generations + Interval=(25+-10) years + HBCO")
 {
  Sequence("Haunst-Post, Seq + Interval=(25+-10) yr + HBCO")
  {
   Boundary("Start Gen 1");
   Phase("Gen 1")
   {
    Axis(xmin, xmax);
    R_Date("44",S44-15, S44err);
   };
   // we could test if #44 is one or maybe two generations away
   // by changing the interval
   Interval(N(INT,INTerr));
   Boundary("Gen 1/2");
   Phase("Gen 2")
   {
    R_Date("50",S50-15, S50err);
    R_Date("35",S35-20, S35err);
   };
   Interval(N(INT,INTerr));
   Boundary("Gen 2/3");
   Phase("Gen 3")
   {
    R_Date("140",S140-10, S140err);
   };
   Interval(N(INT,INTerr));
   Boundary("Gen 3/4");
   Phase("Gen 4")
   {
    R_Date("137",S137-0, S137err);
    R_Date("131",S131-0, S131err);
    R_Date("28",S28-5, S28err);
    R_Date("47",S47-5, S47err);
   };
   Boundary("End Gen 4");
  };
  page();
 };

 //==================================================================
 // 5
 // Add relationship information to the C14 Dates
 // Sequence the individual Generations
 Plot("Sequence Generations")
 {
  Sequence("Haunst-Post, Sequence Generations")
  {
   Boundary("Start Gen 1");
   Phase("Gen 1")
   {
    Axis(xmin, xmax);
    R_Date("44",S44, S44err);
   };
   Boundary("Gen 1/2");
   Phase("Gen 2")
   {
    R_Date("50",S50, S50err);
    R_Date("35",S35, S35err);
   };
   Boundary("Gen 2/3");
   Phase("Gen 3")
   {
    R_Date("140",S140, S140err);
   };
   Boundary("Gen 3/4");
   Phase("Gen 4")
   {
    R_Date("28",S28, S28err);
    R_Date("47",S47, S47err);
   };
   Boundary("End Gen 4");
  };
  page();
 };

 //==================================================================
 // 6
 // Sequence Generations AND HBCO
 Plot("Sequence Generations + HBCO")
 {
  Sequence("Haunst-Post, Seq + HBCO")
  {
   Boundary("Start Gen 1");
   Phase("Gen 1")
   {
    Axis(xmin, xmax);
    R_Date("44",S44-15, S44err);
   };
   Boundary("Gen 1/2");
   Phase("Gen 2")
   {
    R_Date("50",S50-15, S50err);
    R_Date("35",S35-20, S35err);
   };
   Boundary("Gen 2/3");
   Phase("Gen 3")
   {
    R_Date("140",S140-10, S140err);
   };
   Boundary("Gen 3/4");
   Phase("Gen 4")
   {
    R_Date("28",S28-5, S28err);
    R_Date("47",S47-5, S47err);
   };
   Boundary("End Gen 4");
  };
  page();
 };

 //==================================================================
 // 7
 // Sequence Generations AND Interval between the generations
 // assuming that generations are 25+-10 years appart
 Plot("Sequence Generations + Interval=(25+-10) years")
 {
  Sequence("Haunst-Post, Seq + Interval=(25+-10) yr")
  {
   Boundary("Start Gen 1");
   Phase("Gen 1")
   {
    Axis(xmin, xmax);
    R_Date("44",S44, S44err);
   };
   Interval(N(INT,INTerr));
   Boundary("Gen 1/2");
   Phase("Gen 2")
   {
    R_Date("50",S50, S50err);
    R_Date("35",S35, S35err);
   };
   Interval(N(INT,INTerr));
   Boundary("Gen 2/3");
   Phase("Gen 3")
   {
    R_Date("140",S140, S140err);
   };
   Interval(N(INT,INTerr));
   Boundary("Gen 3/4");
   Phase("Gen 4")
   {
    R_Date("28",S28, S28err);
    R_Date("47",S47, S47err);
   };
   Boundary("End Gen 4");
  };
  page();
 };

 //==================================================================
 // 8
 // Sequence Generations AND Interval between the generations
 // assuming that generations are 25+-10 years appart
 Plot("Sequence Generations + Interval=(25+-10) years + HBCO")
 {
  Sequence("Haunst-Post, Seq + Interval=(25+-10) yr + HBCO")
  {
   Boundary("Start Gen 1");
   Phase("Gen 1")
   {
    Axis(xmin, xmax);
    R_Date("44",S44-15, S44err);
   };
   Interval(N(INT,INTerr));
   Boundary("Gen 1/2");
   Phase("Gen 2")
   {
    R_Date("50",S50-15, S50err);
    R_Date("35",S35-20, S35err);
   };
   Interval(N(INT,INTerr));
   Boundary("Gen 2/3");
   Phase("Gen 3")
   {
    R_Date("140",S140-10, S140err);
   };
   Interval(N(INT,INTerr));
   Boundary("Gen 3/4");
   Phase("Gen 4")
   {
    R_Date("28",S28-5, S28err);
    R_Date("47",S47-5, S47err);
   };
   Boundary("End Gen 4");
  };
  page();
 };

 //==================================================================
 // 9
 // Add relationship information to the C14 Dates
 // Sequence the individual Generations
 Plot("Sequence Generations")
 {
  Sequence("Haunst-Post, Sequence Generations")
  {
   Boundary("Start Gen 1");
   Phase("Gen 1")
   {
    Axis(xmin, xmax);
    R_Date("44",S44, S44err);
   };
   Boundary("Gen 1/2");
   Phase("Gen 2")
   {
    Date("Gen2?");
   };
   Boundary("Gen 2/3");
   Phase("Gen 3")
   {
    R_Date("50",S50, S50err);
    R_Date("35",S35, S35err);
   };
   Boundary("Gen 3/4");
   Phase("Gen 4")
   {
    R_Date("140",S140, S140err);
   };
   Boundary("Gen 4/5");
   Phase("Gen 5")
   {
    R_Date("28",S28, S28err);
    R_Date("47",S47, S47err);
   };
   Boundary("End Gen 5");
  };
  page();
 };

 //==================================================================
 // 10
 // Sequence Generations AND HBCO
 Plot("Sequence Generations + HBCO")
 {
  Sequence("Haunst-Post, Seq + HBCO")
  {
   Boundary("Start Gen 1");
   Phase("Gen 1")
   {
    Axis(xmin, xmax);
    R_Date("44",S44-15, S44err);
   };
   Boundary("Gen 1/2");
   Phase("Gen 2")
   {
    Date("Gen2?");
   };
   Boundary("Gen 2/3");
   Phase("Gen 3")
   {
    R_Date("50",S50-15, S50err);
    R_Date("35",S35-20, S35err);
   };
   Boundary("Gen 3/4");
   Phase("Gen 4")
   {
    R_Date("140",S140-10, S140err);
   };
   Boundary("Gen 4/5");
   Phase("Gen 5")
   {
    R_Date("28",S28-5, S28err);
    R_Date("47",S47-5, S47err);
   };
   Boundary("End Gen 5");
  };
  page();
 };

 //==================================================================
 // 11
 // Sequence Generations AND Interval between the generations
 // assuming that generations are 25+-10 years appart
 Plot("Sequence Generations + Interval=(25+-10) years")
 {
  Sequence("Haunst-Post, Seq + Interval=(25+-10) yr")
  {
   Boundary("Start Gen 1");
   Phase("Gen 1")
   {
    Axis(xmin, xmax);
    R_Date("44",S44, S44err);
   };
   Interval(N(INT,INTerr));
   Boundary("Gen 1/2");
   Phase("Gen 2")
   {
    Date("Gen2?");
   };
   Interval(N(INT,INTerr));
   Boundary("Gen 2/3");
   Phase("Gen 3")
   {
    R_Date("50",S50, S50err);
    R_Date("35",S35, S35err);
   };
   Interval(N(INT,INTerr));
   Boundary("Gen 3/4");
   Phase("Gen 4")
   {
    R_Date("140",S140, S140err);
   };
   Interval(N(INT,INTerr));
   Boundary("Gen 4/5");
   Phase("Gen 5")
   {
    R_Date("28",S28, S28err);
    R_Date("47",S47, S47err);
   };
   Boundary("End Gen 5");
  };
  page();
 };

 //==================================================================
 // 12
 // Sequence Generations AND Interval between the generations
 // assuming that generations are 25+-10 years appart
 Plot("Sequence Generations + Interval=(25+-10) years + HBCO")
 {
  Sequence("Haunst-Post, Seq + Interval=(25+-10) yr + HBCO")
  {
   Boundary("Start Gen 1");
   Phase("Gen 1")
   {
    Axis(xmin, xmax);
    R_Date("44",S44-15, S44err);
   };
   Interval(N(INT,INTerr));
   Boundary("Gen 1/2");
   Phase("Gen 2")
   {
    Date("Gen2?");
   };
   Interval(N(INT,INTerr));
   Boundary("Gen 2/3");
   Phase("Gen 3")
   {
    R_Date("50",S50-15, S50err);
    R_Date("35",S35-20, S35err);
   };
   Interval(N(INT,INTerr));
   Boundary("Gen 3/4");
   Phase("Gen 4")
   {
    R_Date("140",S140-10, S140err);
   };
   Interval(N(INT,INTerr));
   Boundary("Gen 4/5");
   Phase("Gen 5")
   {
    R_Date("28",S28-5, S28err);
    R_Date("47",S47-5, S47err);
   };
   Boundary("End Gen 5");
  };
  page();
 };
