# Supplementary material for: Pedigree-based Bayesian modelling of radiocarbon dates
Source: PLoS One. 2022 Jun 30;17(6):e0270374. doi: 10.1371/journal.pone.0270374 (PMC9246184; doi:10.1371/journal.pone.0270374)
Supplement: S6 Codes — The codes are labeled according to the sheets in S7 Table (1–4). (TXT) [file pone.0270374.s018.txt]

 //
 Options()
 {
  Curve="intcal13.14c";
 };
 // variable definition
 var(xmin);
 xmin=-2200;
 var(xmax);
 xmax=-1850;
 var(S6);
 var(S6err);
 S6=3611;
 S6err=23;
 var(S80);
 var(S80err);
 S80=3664;
 S80err=24;
 var(S86);
 var(S86err);
 S86=3615;
 S86err=24;
 var(S81);
 var(S81err);
 S81=3602;
 S81err=24;
 var(S82);
 var(S82err);
 S82=3600;
 S82err=24;
 var(INT);
 INT=25;
 var(INTerr);
 INTerr=10;
 //==================================================================
 // 1
 // Add relationship information to the C14 Dates
 // Sequence the individual Generations
 Plot("Sequence Generations")
 {
  Sequence("Koenigsbrunn, Sequence Generations")
  {
   Boundary("Start Gen 1");
   Phase("Gen 1")
   {
    Axis(xmin, xmax);
    R_Date("6",S6,S6err);
   };
   Boundary("Gen 1/2");
   Phase("Gen 2")
   {
    R_Date("80",S80,S80err);
    R_Date("86",S86,S86err);
   };
   Boundary("Gen 2/4");
   Phase("Gen 4")
   {
    R_Date("82",S82,S82err);
    R_Date("81",S81,S81err);
   };
   Boundary("End Gen 4");
  };
  page();
 };

 //==================================================================
 // 2
 // Add relationship information to the C14 Dates
 // Sequence the individual Generations + HBCO
 Plot("Sequence Generations")
 {
  Sequence("Koenigsbrunn, Sequence Generations")
  {
   Boundary("Start Gen 1");
   Phase("Gen 1")
   {
    Axis(xmin, xmax);
    R_Date("6",S6-0,S6err);
   };
   Boundary("Gen 1/2");
   Phase("Gen 2")
   {
    R_Date("80",S80-15,S80err);
    R_Date("86",S86-15,S86err);
   };
   Boundary("Gen 2/4");
   Phase("Gen 4")
   {
    R_Date("82",S82-0,S82err);
    R_Date("81",S81-0,S81err);
   };
   Boundary("End Gen 4");
  };
  page();
 };

 //==================================================================
 // 3
 // Sequence Generations AND Interval between the generations
 // assuming that generations are 25+-10 years apart
 Plot("Sequence Generations + Interval=(25+-10) years")
 {
  Sequence("Koenigsbrunn, Seq + Interval=(25+-10) yr")
  {
   Boundary("Start Gen 1");
   Phase("Gen 1")
   {
    Axis(xmin, xmax);
    R_Date("6",S6,S6err);
   };
   Interval(N(INT,INTerr));
   Boundary("Gen 1/2");
   Phase("Gen 2")
   {
    R_Date("80",S80,S80err);
    R_Date("86",S86,S86err);
   };
   Interval(N(INT,INTerr));
   Boundary("Gen 2/4");
   Phase("Gen 4")
   {
    R_Date("82",S82,S82err);
    R_Date("81",S82,S82err);
   };
   Boundary("End Gen 4");
  };
  page();
 };

 //==================================================================
 // 4
 // Sequence Generations AND Interval between the generations
 // assuming that generations are 25+-10 years appart
 // adding HBCO
 Plot("Sequence Generations + Interval=(25+-10) years + HBCO")
 {
  Sequence("Koenigsbrunn, Seq + Interval=(25+-10) yr + HBCO")
  {
   Boundary("Start Gen 1");
   Phase("Gen 1")
   {
    Axis(xmin, xmax);
    R_Date("6",S6-0,S6err);
   };
   Interval(N(INT,INTerr));
   Boundary("Gen 1/2");
   Phase("Gen 2")
   {
    R_Date("80",S80-15,S80err);
    R_Date("86",S86-15,S86err);
   };
   Interval(N(INT,INTerr));
   Boundary("Gen 2/4");
   Phase("Gen 4")
   {
    R_Date("82",S82-0,S82err);
    R_Date("81",S81-0,S81err);
   };
   Boundary("End Gen 4");
  };
  page();
 };
