# Supplementary material for: Pedigree-based Bayesian modelling of radiocarbon dates
Source: PLoS One. 2022 Jun 30;17(6):e0270374. doi: 10.1371/journal.pone.0270374 (PMC9246184; doi:10.1371/journal.pone.0270374)
Supplement: S12 Codes — The codes are labeled according to the sheets in S8 Table (21–24) The interval (10 ± 10 years) is based on observations in Fig 22. (TXT) [file pone.0270374.s024.txt]

 //
 Options()
 {
  Curve="intcal13.14c";
 };
 // variable definition
 var(xmin);
 xmin=-2100;
 var(xmax);
 xmax=-1600;
 var(S87);
 var(S87err);
 S87=3433;
 S87err=28;
 var(S86);
 var(S86err);
 S86=3480;
 S86err=34;
 var(S119);
 var(S119err);
 S119=3470;
 S119err=27;
 var(S120);
 var(S120err);
 S120=3417;
 S120err=27;
 var(INT);
 INT=10;
 var(INTerr);
 INTerr=10;
 //==================================================================
 // 21
 // Add relationship information to the C14 Dates
 // Sequence the individual Generations
 Plot("Sequence Generations")
 {
  Sequence("Kleinaitingen (86->87), Sequence Generations")
  {
   Boundary("Start Gen 2");
   Phase("Gen 2")
   {
    Axis(xmin, xmax);
    R_Date("86",S86,S86err);
   };
   Boundary("Gen 2/1");
   Phase("Gen 1")
   {
    R_Date("87",S87,S87err);
   };
   Boundary("End Gen 1");
  };
  page();
 };

 //==================================================================
 // 22
 // Sequence Generations AND HBCO
 // adding HBCO
 Plot("Sequence Generations + HBCO")
 {
  Sequence("Kleinaitingen (86->87), Seq + HBCO")
  {
   Boundary("Start Gen 2");
   Phase("Gen 2")
   {
    Axis(xmin, xmax);
    R_Date("86",S86-0,S86err);
   };
   Boundary("Gen 2/1");
   Phase("Gen 1")
   {
    R_Date("87",S87-15,S87err);
   };
   Boundary("End Gen 1");
  };
  page();
 };

 //==================================================================
 // 23
 // Sequence Generations AND Interval between the generations
 // assuming that generations are 10+-10 years appart
 Plot("Sequence Generations + Interval=(10+-10) years")
 {
  Sequence("Kleinaitingen (86->87), Seq + Interval=(10+-10) yr")
  {
   Boundary("Start Gen 2");
   Phase("Gen 2")
   {
    Axis(xmin, xmax);
    R_Date("86",S86,S86err);
   };
   Interval(N(INT,INTerr));
   Boundary("Gen 2/1");
   Phase("Gen 1")
   {
    R_Date("87",S87,S87err);
   };
   Boundary("End Gen 1");
  };
  page();
 };

 //==================================================================
 // 24
 // Sequence Generations AND Interval between the generations
 // assuming that generations are 10+-10 years appart
 // adding HBCO
 Plot("Sequence Generations + Interval=(10+-10) years + HBCO")
 {
  Sequence("Kleinaitingen (86->87), Seq + Interval=(10+-10) yr + HBCO")
  {
   Boundary("Start Gen 2");
   Phase("Gen 2")
   {
    Axis(xmin, xmax);
    R_Date("86",S86-0,S86err);
   };
   Interval(N(INT,INTerr));
   Boundary("Gen 2/1");
   Phase("Gen 1")
   {
    R_Date("87",S87-15,S87err);
   };
   Boundary("End Gen 1");
  };
  page();
 };
