# Supplementary material for: Pedigree-based Bayesian modelling of radiocarbon dates
Source: PLoS One. 2022 Jun 30;17(6):e0270374. doi: 10.1371/journal.pone.0270374 (PMC9246184; doi:10.1371/journal.pone.0270374)
Supplement: S13 Codes — The individuals are assigned to sequence levels based on the results of the pairwise comparisons (cf. Fig 23) and modelled without HBCO or intervals. The code is labeled according to the sheets in S8 Table (25). (TXT) [file pone.0270374.s025.txt]

 Options()
 {
  Curve="intcal13.14c";
 };
 // variable definition
 var(xmin);
 xmin=-2100;
 var(xmax);
 xmax=-1600;
 var(S87);
 var(S87err);
 S87=3433;
 S87err=28;
 var(S86);
 var(S86err);
 S86=3480;
 S86err=34;
 var(S119);
 var(S119err);
 S119=3470;
 S119err=27;
 var(S120);
 var(S120err);
 S120=3417;
 S120err=27;
 //==================================================================
 // 25
 // Sequence Individuals according to the assumed order of deaths
 {
  Sequence("Kleinaitingen (86/119->87->120), Seq.")
  {
   Boundary("Start Gen 2.2");
   Phase("Gen 2.2")
   {
    Axis(xmin, xmax);
    R_Date("86",S86,S86err);
    R_Date("119",S119,S119err);
   };
   Boundary("Start Gen 2.2/1");
   Phase("Gen 1")
   {
    Axis(xmin, xmax);
    R_Date("87",S87,S87err);
   };
   Boundary("Gen 1/2.1");
   Phase("Gen 2.1")
   {
    R_Date("120",S120,S120err);
   };
   Boundary("End Gen 2.1");
  };
  page();
 };
